# Supplementary material for: 5-Methyl­spiro­[indoline-3,7′-[6H,7H,8H]pyrano[3,2-c:5,6-c′]di[1]benzopyran]-2,6′,8′-trione chloroform hemisolvate
Source: Acta Crystallogr Sect E Struct Rep Online. 2012 Mar 28;68(Pt 4):o1194. doi: 10.1107/S1600536812012020 (PMC3344131; doi:10.1107/S1600536812012020)
Supplement: Supplementary file 2 [file e-68-o1194-Isup2.hkl]

# 
# h,k,l, Fc-squared, Fo-squared, sigma(Fo-squared) and status flag 
# 
data_I
_shelx_title ' pmeist4hc in P2(1)/c (100K)' 
_shelx_refln_list_code          4 
_shelx_F_calc_maximum      276.78 
_exptl_crystal_F_000       928.00 
_reflns_d_resolution_high  0.6908 
 
loop_ 
 _symmetry_equiv_pos_as_xyz 
 'x, y, z' 
 '-x, y+1/2, -z+1/2' 
 '-x, -y, -z' 
 'x, -y-1/2, z-1/2' 
 
_cell_length_a     9.9341 
_cell_length_b    19.1498 
_cell_length_c    12.8279 
_cell_angle_alpha  90.000 
_cell_angle_beta   95.078 
_cell_angle_gamma  90.000 
 
_shelx_F_squared_multiplier     1.000 
 
loop_ 
 _refln_index_h 
 _refln_index_k 
 _refln_index_l 
 _refln_F_squared_calc 
 _refln_F_squared_meas 
 _refln_F_squared_sigma 
 _refln_observed_status 
   1   0   0    23787.87    23507.86    262.42 o 
   2   0   0     1903.91     2033.30     16.28 o 
   3   0   0     2817.71     2693.27     15.09 o 
   4   0   0      179.93      150.31      7.69 o 
   5   0   0      310.22      230.70     22.51 o 
   6   0   0      409.16      436.22     32.17 o 
   7   0   0      506.42      530.07      8.04 o 
   8   0   0      180.07      192.94     23.75 o 
   9   0   0      621.01      545.88     15.79 o 
  10   0   0       11.99       25.53     12.16 o 
  11   0   0        6.44        4.33     13.12 o 
  12   0   0     1276.09     1217.81     35.17 o 
  13   0   0      124.34      210.45     35.50 o 
  14   0   0        5.90        5.84     12.40 o 
   1   1   0    21931.37    22851.10     41.28 o 
   2   1   0     3179.42     3564.07     17.25 o 
   3   1   0     3766.56     3891.19     61.74 o 
   4   1   0      123.97      196.56     55.59 o 
   5   1   0      263.72      192.04      8.57 o 
   6   1   0      251.51      256.60     11.46 o 
   7   1   0      103.05      103.29      4.57 o 
   8   1   0       11.21       14.01      7.15 o 
   9   1   0       59.27       44.94     10.19 o 
  10   1   0      202.22      182.20     14.11 o 
  11   1   0      237.27      234.26     32.96 o 
  12   1   0      340.66      318.78     31.33 o 
  13   1   0       30.51       39.37      7.97 o 
  14   1   0       98.76       76.73     14.09 o 
   0   2   0    76607.23    84606.77    142.60 o 
   1   2   0      153.16       71.54      5.29 o 
   2   2   0     4316.86     4324.63     23.71 o 
   3   2   0     5054.58     5156.64     95.90 o 
   4   2   0      411.96      334.32      6.98 o 
   5   2   0      142.01      153.21     13.70 o 
   6   2   0      549.48      554.78     15.22 o 
   7   2   0      308.84      356.59     12.20 o 
   8   2   0      114.06      133.78      6.17 o 
   9   2   0      241.67      236.10      9.15 o 
  10   2   0       12.13       64.94      5.71 o 
  11   2   0      267.12      261.94     22.71 o 
  12   2   0      825.36      870.20     46.19 o 
  13   2   0       18.29       51.73     18.83 o 
  14   2   0      102.35      146.58     20.24 o 
   1   3   0        0.81        2.67    121.17 o 
   2   3   0    10543.65    11332.24     50.55 o 
   3   3   0      248.52      398.57     23.17 o 
   4   3   0     1048.36      990.31      9.25 o 
   5   3   0     1980.67     1960.02     37.09 o 
   6   3   0       69.31      104.99     10.47 o 
   7   3   0       64.03       67.05      6.29 o 
   8   3   0        0.28        4.58      2.56 o 
   9   3   0       98.18       96.29      6.68 o 
  10   3   0      247.06      236.05     14.30 o 
  11   3   0      368.47      318.67     28.60 o 
  12   3   0      154.25      206.80     25.54 o 
  13   3   0      119.43       96.52     11.12 o 
  14   3   0       63.45       55.32     13.01 o 
   0   4   0     2165.26     2190.23     70.29 o 
   1   4   0     5287.60     5533.00     51.86 o 
   2   4   0    32183.77    33092.68    572.60 o 
   3   4   0    12518.85    13091.27    145.45 o 
   4   4   0      230.77      176.04      4.19 o 
   5   4   0      527.04      502.87     23.65 o 
   6   4   0       43.16       49.53      6.06 o 
   7   4   0        0.27        1.55      2.47 o 
   8   4   0       39.48       57.64      7.97 o 
   9   4   0       19.14        7.08      2.78 o 
  10   4   0      527.31      521.94     26.59 o 
  11   4   0        0.00        2.18      8.99 o 
  12   4   0       42.58       46.42     18.33 o 
  13   4   0        5.60       17.13      7.02 o 
  14   4   0       22.48        7.72      8.72 o 
   1   5   0      913.11     1092.74     79.56 o 
   2   5   0       68.89       69.25      8.95 o 
   3   5   0     4486.59     4410.33     15.93 o 
   4   5   0      414.64      345.60      5.15 o 
   5   5   0      317.33      340.53      9.10 o 
   6   5   0      246.18      199.72      7.40 o 
   7   5   0       35.41       49.44      1.86 o 
   8   5   0       60.70       68.85      6.64 o 
   9   5   0     1256.89     1183.53     22.24 o 
  10   5   0      486.75      535.48     29.95 o 
  11   5   0       37.30       39.54      7.97 o 
  12   5   0        0.00        0.49      8.25 o 
  13   5   0        6.02       31.39      8.04 o 
  14   5   0       52.70       41.15     11.09 o 
   0   6   0     3555.38     4002.75    116.49 o 
   1   6   0        1.11        3.98     11.10 o 
   2   6   0     3392.10     3407.60     33.58 o 
   3   6   0     5705.54     5731.81     14.40 o 
   4   6   0     1134.57     1266.03      8.29 o 
   5   6   0      117.30      126.80      9.54 o 
   6   6   0       31.88       23.77      2.94 o 
   7   6   0      391.97      317.35     13.08 o 
   8   6   0      950.30      933.16     17.73 o 
   9   6   0     1845.73     1741.96     30.61 o 
  10   6   0     1122.33     1144.99     27.62 o 
  11   6   0       72.83       85.56     20.75 o 
  12   6   0       10.58       25.70     12.11 o 
  13   6   0       22.56       40.86     16.37 o 
   1   7   0     1998.66     1720.35     11.48 o 
   2   7   0      361.42      351.39     30.51 o 
   3   7   0      209.10      198.10     12.47 o 
   4   7   0      736.75      850.07      5.19 o 
   5   7   0       49.94       59.66      3.69 o 
   6   7   0       31.82       35.37      8.38 o 
   7   7   0      153.64      136.41      5.70 o 
   8   7   0       52.89       51.84      8.93 o 
   9   7   0      855.42      703.85     14.29 o 
  10   7   0      201.19      172.30     11.64 o 
  11   7   0      148.68      173.50     18.95 o 
  12   7   0        0.01        2.87      5.38 o 
  13   7   0      118.01      200.39     24.64 o 
   0   8   0     1825.26     1772.58     42.79 o 
   1   8   0     3175.70     3195.01     12.89 o 
   2   8   0     4407.39     4555.68     86.74 o 
   3   8   0     1714.56     1821.96     36.03 o 
   4   8   0     1806.75     1830.07     27.77 o 
   5   8   0      464.51      488.59     11.77 o 
   6   8   0      682.66      739.06     19.72 o 
   7   8   0      389.01      356.78     16.63 o 
   8   8   0       32.22       45.38      8.59 o 
   9   8   0        3.86        5.08      5.94 o 
  10   8   0        7.89       15.43      5.75 o 
  11   8   0      304.14      317.50     22.43 o 
  12   8   0       10.92       12.77      6.77 o 
  13   8   0        7.40       24.18      8.24 o 
   1   9   0     3062.40     3432.99     16.42 o 
   2   9   0      106.54       97.58     20.91 o 
   3   9   0     1158.02     1111.97     46.23 o 
   4   9   0       23.48       40.93      4.49 o 
   5   9   0      204.35      198.83     11.11 o 
   6   9   0      317.82      318.51     12.84 o 
   7   9   0     1642.74     1501.10     16.85 o 
   8   9   0      172.07      193.32     11.41 o 
   9   9   0       54.56       44.12     10.03 o 
  10   9   0        6.86        7.70     11.37 o 
  11   9   0       13.84       30.75     17.07 o 
  12   9   0        6.49       14.00      6.34 o 
  13   9   0       21.49       58.69     33.27 o 
   0  10   0        4.29        6.94      8.31 o 
   1  10   0      838.96      969.98     29.22 o 
   2  10   0     1113.94     1157.87     10.53 o 
   3  10   0      392.76      362.90     14.95 o 
   4  10   0      314.97      303.10      6.25 o 
   5  10   0       20.00        9.54      5.57 o 
   6  10   0      299.50      318.86     15.90 o 
   7  10   0       48.55       42.47      6.42 o 
   8  10   0      262.77      286.75     13.31 o 
   9  10   0       23.76       22.84      6.26 o 
  10  10   0        0.59        1.10      4.99 o 
  11  10   0        0.25        8.29      6.07 o 
  12  10   0       28.15       16.36     10.71 o 
  13  10   0       65.56      133.65     16.55 o 
   1  11   0     1389.08     1446.25     28.66 o 
   2  11   0     1560.01     1709.06      6.53 o 
   3  11   0      306.69      282.09      4.87 o 
   4  11   0     1327.41     1322.98     14.39 o 
   5  11   0      447.85      443.42     12.22 o 
   6  11   0      312.88      310.01     17.35 o 
   7  11   0      417.11      350.56     12.90 o 
   8  11   0        0.44        4.32      3.53 o 
   9  11   0       19.33       20.59      6.43 o 
  10  11   0       82.58       98.24     18.28 o 
  11  11   0        0.00        2.51      5.91 o 
  12  11   0       28.83       38.42     10.94 o 
  13  11   0      295.26      170.84     14.24 o 
   0  12   0      588.42      734.86     23.57 o 
   1  12   0     1902.08     1908.60     29.96 o 
   2  12   0        3.68        4.24     10.18 o 
   3  12   0       69.13       74.89      8.00 o 
   4  12   0       10.91        4.71      1.97 o 
   5  12   0        6.81       16.74      7.31 o 
   6  12   0       35.21       25.94      9.67 o 
   7  12   0        0.19        3.23      6.78 o 
   8  12   0      200.48      220.17      9.11 o 
   9  12   0       54.48       60.77     15.93 o 
  10  12   0        0.85       23.83      6.59 o 
  11  12   0       57.65       64.93      8.91 o 
  12  12   0       27.27       20.37     10.96 o 
   1  13   0      691.19      750.21     16.50 o 
   2  13   0      716.40      720.46     13.21 o 
   3  13   0        1.84        4.13      6.23 o 
   4  13   0       59.31       73.79      9.47 o 
   5  13   0      275.99      255.37      9.62 o 
   6  13   0       34.66      150.80      9.72 o 
   7  13   0       91.87       91.31      8.60 o 
   8  13   0       36.40       66.64     15.54 o 
   9  13   0        1.02        2.00      5.45 o 
  10  13   0       21.39       24.66      6.34 o 
  11  13   0       29.17       27.26      9.50 o 
  12  13   0        7.48       24.78     10.33 o 
   0  14   0       59.39      104.14     16.23 o 
   1  14   0       63.56       38.03      2.66 o 
   2  14   0      224.13      209.96     10.68 o 
   3  14   0        0.06        0.44      4.81 o 
   4  14   0       77.04       83.87      6.38 o 
   5  14   0        7.03       11.01      8.24 o 
   6  14   0       25.55       19.32      4.02 o 
   7  14   0        9.89        5.77      5.35 o 
   8  14   0       17.52        5.48      5.04 o 
   9  14   0       19.46       32.22     14.01 o 
  10  14   0        6.16        7.43      5.48 o 
  11  14   0       25.37       27.57     14.61 o 
  12  14   0       11.86       17.14      6.64 o 
   1  15   0      352.62      436.60     16.46 o 
   2  15   0       76.32       71.38      5.45 o 
   3  15   0      236.19      241.14      8.39 o 
   4  15   0      217.65      196.89     12.31 o 
   5  15   0      146.06      152.70      8.81 o 
   6  15   0       87.46       93.21      6.97 o 
   7  15   0       26.05       15.94      6.29 o 
   8  15   0       59.84       95.65      4.40 o 
   9  15   0        2.24       11.03      8.06 o 
  10  15   0       37.26       38.62      7.97 o 
  11  15   0      133.91      129.51     12.99 o 
  12  15   0        3.79       17.03      9.48 o 
   0  16   0       15.96       15.49     13.03 o 
   1  16   0      169.33      160.54      6.64 o 
   2  16   0      231.63      248.85     11.10 o 
   3  16   0      292.48      302.21     11.59 o 
   4  16   0      100.91       90.60      6.17 o 
   5  16   0       11.71       14.93      9.35 o 
   6  16   0      202.54      186.00      8.10 o 
   7  16   0       23.92       36.12     12.93 o 
   8  16   0        0.10        6.54      3.93 o 
   9  16   0        1.81        7.82      8.86 o 
  10  16   0       45.57       63.38     31.17 o 
  11  16   0       56.38       59.30     13.85 o 
   1  17   0      216.34      228.35     15.08 o 
   2  17   0      298.08      271.80      7.97 o 
   3  17   0     1141.43     1150.93     16.11 o 
   4  17   0     2127.89     2100.88     29.98 o 
   5  17   0      558.19      512.53     17.88 o 
   6  17   0      194.80      164.97     11.65 o 
   7  17   0        0.63        1.51      7.87 o 
   8  17   0       29.78       32.30     14.27 o 
   9  17   0       24.43       40.34     12.62 o 
  10  17   0        0.93        0.24      7.20 o 
  11  17   0        0.31       49.54     16.38 o 
   0  18   0      106.94      123.84     10.16 o 
   1  18   0      120.29      124.26      7.39 o 
   2  18   0        0.01        3.35      4.64 o 
   3  18   0       36.83       42.41      5.37 o 
   4  18   0      468.82      466.00     16.47 o 
   5  18   0       42.96       42.48     12.15 o 
   6  18   0       15.98       12.65      5.19 o 
   7  18   0        8.87       39.72     23.96 o 
   8  18   0      209.60      239.56     17.10 o 
   9  18   0       14.20       30.67     23.89 o 
  10  18   0       17.23        8.70      9.81 o 
   1  19   0       10.28       14.15      9.60 o 
   2  19   0       61.01       57.59      6.31 o 
   3  19   0       59.75       57.24      8.02 o 
   4  19   0      159.69      169.43     15.59 o 
   5  19   0       99.22       94.98     12.24 o 
   6  19   0       53.66       82.48     14.62 o 
   7  19   0      139.03      140.81     16.96 o 
   8  19   0      139.01      141.34     12.42 o 
   9  19   0      131.82      120.26     13.05 o 
  10  19   0       56.61       61.82     15.62 o 
   0  20   0      264.60      280.81     34.82 o 
   1  20   0       87.58       79.74      8.84 o 
   2  20   0       50.29       19.62      5.06 o 
   3  20   0       61.26       50.08     11.33 o 
   4  20   0       45.18       43.48      6.35 o 
   5  20   0      111.36      119.82     13.15 o 
   6  20   0       35.66       54.91     13.65 o 
   7  20   0       29.31       38.27     15.39 o 
   8  20   0       50.91       69.04      8.78 o 
   9  20   0       75.94       99.71     14.56 o 
   1  21   0        4.57        5.47     11.74 o 
   2  21   0        5.78        4.56      4.56 o 
   3  21   0        0.04        0.78      6.11 o 
   4  21   0        0.34        2.73      6.77 o 
   5  21   0       19.70       38.66     14.14 o 
   6  21   0      193.70      220.42     25.32 o 
   7  21   0      146.56      186.36     31.20 o 
   8  21   0        0.02        8.05      6.92 o 
   9  21   0       18.67       48.69     17.65 o 
   0  22   0      514.81      444.56     20.57 o 
   1  22   0       11.63       14.21      5.48 o 
   2  22   0       34.66       36.65     13.21 o 
   3  22   0        4.40       10.59      5.37 o 
   4  22   0       26.37       22.48     13.55 o 
   5  22   0        0.16       15.67     18.60 o 
   6  22   0       33.30       49.89     35.44 o 
   7  22   0        0.36        5.15      9.90 o 
   8  22   0        0.06        4.20      9.84 o 
   1  23   0       12.18       31.87      6.13 o 
   2  23   0        7.12        6.43      8.30 o 
   3  23   0       33.70       28.13     11.47 o 
   4  23   0      101.15      100.23     15.18 o 
   5  23   0      274.17      285.27     23.19 o 
   6  23   0      232.45      211.04     22.44 o 
   7  23   0      209.16      175.74     30.65 o 
   0  24   0      488.37      481.72     29.64 o 
   1  24   0       32.21       30.69     10.44 o 
   2  24   0       66.18       80.73     16.01 o 
   3  24   0        2.27       13.05      6.49 o 
   4  24   0       23.87       16.38      9.68 o 
   5  24   0        8.78       16.28     10.42 o 
   6  24   0        5.04        1.57      9.78 o 
   1  25   0       12.14        9.61      6.26 o 
   2  25   0        0.34        2.50      7.50 o 
   3  25   0        0.63        2.75      9.12 o 
   4  25   0       67.13       50.73     16.86 o 
   5  25   0       62.82       56.30     17.91 o 
   0  26   0       45.00       30.65     16.54 o 
   1  26   0       37.56       24.81      9.98 o 
   2  26   0       73.46       53.66     10.69 o 
   3  26   0        0.18        1.12     11.35 o 
   4  26   0       17.73       23.23     14.11 o 
   1  27   0        3.63        6.76     13.12 o 
   2  27   0       33.55       26.05     13.32 o 
   3  27   0       35.72       41.41     17.06 o 
 -14   1   1        0.03        1.11      7.53 o 
 -13   1   1       22.82       14.17     17.52 o 
 -12   1   1      270.17      223.45     19.65 o 
 -11   1   1       68.07       88.13     12.84 o 
 -10   1   1      160.87      151.81      7.20 o 
  -9   1   1       99.86       96.36      7.76 o 
  -8   1   1       57.89       46.55      4.69 o 
  -7   1   1      631.26      700.41     14.28 o 
  -6   1   1     1053.09     1090.76     17.57 o 
  -5   1   1      713.43      703.55     15.53 o 
  -4   1   1      329.76      276.40      4.53 o 
  -3   1   1     2667.33     2816.73     22.68 o 
  -2   1   1      261.94      288.36      9.77 o 
  -1   1   1     9234.77     9438.06    148.43 o 
   0   1   1     1834.27     1781.60     13.33 o 
   1   1   1     6364.77     6257.62     29.28 o 
   2   1   1      194.20      149.46      5.27 o 
   3   1   1     3934.68     4137.65     34.99 o 
   4   1   1       30.20       26.56      6.34 o 
   5   1   1       97.66       85.74      6.32 o 
   6   1   1      310.21      251.12      6.93 o 
   7   1   1      260.91      263.95      9.39 o 
   8   1   1       92.01       78.41      7.35 o 
   9   1   1      142.35      135.60      5.35 o 
  10   1   1       70.72       81.99      9.07 o 
  11   1   1       17.32        8.10     10.01 o 
  12   1   1      522.36      578.90     26.47 o 
  13   1   1       63.38       23.66     16.57 o 
  14   1   1      117.79      118.51     28.45 o 
 -14   2   1        2.51        6.50      8.52 o 
 -13   2   1        0.09        7.22      8.29 o 
 -12   2   1      161.84      135.01     12.12 o 
 -11   2   1       37.34       38.21      6.56 o 
 -10   2   1        5.87       41.11      4.62 o 
  -9   2   1      374.24      336.99      9.32 o 
  -8   2   1       72.79       70.65      6.78 o 
  -7   2   1      195.69      176.95     11.62 o 
  -6   2   1      126.18      131.96     13.31 o 
  -5   2   1      584.72      564.42     10.94 o 
  -4   2   1     1280.36     1309.34     17.00 o 
  -3   2   1      174.33      155.60      4.50 o 
  -2   2   1      413.39      549.74      7.88 o 
  -1   2   1    11744.64    11877.68    255.98 o 
   0   2   1     2728.17     2507.81     17.55 o 
   1   2   1     1216.62     1143.87      5.99 o 
   2   2   1    34089.17    34482.38    226.31 o 
   3   2   1     3671.23     3500.99     23.94 o 
   4   2   1       15.74        4.16      2.17 o 
   5   2   1      308.13      297.57     15.46 o 
   6   2   1      117.78      115.61      4.10 o 
   7   2   1       18.76       10.33      5.40 o 
   8   2   1        3.96        3.41      5.10 o 
   9   2   1      103.19       90.03      4.50 o 
  10   2   1       78.31       87.42     12.72 o 
  11   2   1      668.22      610.68     23.11 o 
  12   2   1      276.95      333.07     27.58 o 
  13   2   1       32.40       16.06      6.81 o 
  14   2   1      529.10      686.58     34.61 o 
 -14   3   1        0.34        0.39      7.09 o 
 -13   3   1        6.54       14.16      7.47 o 
 -12   3   1       38.76       47.18      6.43 o 
 -11   3   1       30.91       29.21     14.49 o 
 -10   3   1      787.58      792.53     31.68 o 
  -9   3   1       57.03       77.33      8.23 o 
  -8   3   1      640.41      633.22     12.45 o 
  -7   3   1      283.85      250.95      5.78 o 
  -6   3   1      147.56      157.90      4.90 o 
  -5   3   1       42.48       48.22      9.87 o 
  -4   3   1      350.02      410.36     13.01 o 
  -3   3   1      490.89      457.65     11.46 o 
  -2   3   1     5618.46     5461.54     37.49 o 
  -1   3   1      459.35      428.11      5.19 o 
   0   3   1     5206.08     5475.87     50.19 o 
   1   3   1    10197.15    10629.96    120.56 o 
   2   3   1    32555.80    33768.08    131.32 o 
   3   3   1     4866.75     4953.29     55.97 o 
   4   3   1      450.02      462.45     20.25 o 
   5   3   1      807.92      875.09     19.95 o 
   6   3   1       41.54       46.76      4.82 o 
   7   3   1       22.77       27.42      6.20 o 
   8   3   1       71.04       91.56      7.49 o 
   9   3   1       96.22       66.34      7.96 o 
  10   3   1      153.48      171.31     19.53 o 
  11   3   1      651.62      651.85     21.49 o 
  12   3   1       75.38       70.39     29.46 o 
  13   3   1       28.16       36.33     19.59 o 
  14   3   1      167.91      206.97     27.50 o 
 -14   4   1        3.00        0.33      8.03 o 
 -13   4   1        0.42        0.70     10.19 o 
 -12   4   1       14.60       10.52      5.09 o 
 -11   4   1       82.17       80.19     11.49 o 
 -10   4   1      514.55      563.10     25.10 o 
  -9   4   1       19.58       27.19      3.88 o 
  -8   4   1       53.08       52.81      6.74 o 
  -7   4   1       69.91       73.01      6.04 o 
  -6   4   1      302.93      269.76      6.68 o 
  -5   4   1        3.99        1.63      2.24 o 
  -4   4   1     1790.63     1873.77     10.34 o 
  -3   4   1     1500.95     1325.87     10.06 o 
  -2   4   1    19259.90    20366.35    111.16 o 
  -1   4   1       34.04       30.39     28.82 o 
   0   4   1       97.84       77.86     20.70 o 
   1   4   1     3410.17     3384.16     86.33 o 
   2   4   1    26377.46    25744.96    264.89 o 
   3   4   1     6540.92     6685.82     35.43 o 
   4   4   1     2162.55     2182.17     12.75 o 
   5   4   1     1948.23     1840.64     30.20 o 
   6   4   1       27.88       25.47      7.78 o 
   7   4   1       28.09       21.70     10.84 o 
   8   4   1        0.00        0.32      6.78 o 
   9   4   1        7.04        9.02      7.28 o 
  10   4   1        0.21        4.92      5.26 o 
  11   4   1      356.32      374.73     21.03 o 
  12   4   1       19.31       24.94     17.29 o 
  13   4   1       48.24       38.77     12.76 o 
  14   4   1       19.84       13.46      8.58 o 
 -14   5   1        8.28       16.79      8.91 o 
 -13   5   1       13.64       13.48      7.38 o 
 -12   5   1       12.58       19.53     11.94 o 
 -11   5   1      151.07      165.98     28.34 o 
 -10   5   1      954.09     1033.10     16.51 o 
  -9   5   1       22.84        8.72      4.12 o 
  -8   5   1      509.26      475.82     12.79 o 
  -7   5   1      604.42      601.81     15.78 o 
  -6   5   1      375.81      361.04     16.66 o 
  -5   5   1      198.74      180.34     10.33 o 
  -4   5   1     1576.83     1723.42     10.65 o 
  -3   5   1     2887.63     2942.11     25.52 o 
  -2   5   1     8161.50     8345.28    121.99 o 
  -1   5   1        4.46        6.70      6.52 o 
   0   5   1      176.43      217.26      5.25 o 
   1   5   1     3672.50     3756.09     54.53 o 
   2   5   1     6715.80     7088.80     70.30 o 
   3   5   1      861.34      607.39      5.89 o 
   4   5   1      265.55      270.86      5.28 o 
   5   5   1     2675.02     2734.83     14.40 o 
   6   5   1     1621.30     1654.84     18.70 o 
   7   5   1      200.07      224.90      9.72 o 
   8   5   1        1.94        0.48      6.60 o 
   9   5   1        0.33        0.56      6.85 o 
  10   5   1      107.29      147.56     17.93 o 
  11   5   1      121.72      164.87     16.91 o 
  12   5   1      120.67      130.98     21.39 o 
  13   5   1       39.28       24.65      9.74 o 
 -14   6   1       10.16        7.07      7.47 o 
 -13   6   1        7.96        5.19      9.37 o 
 -12   6   1       26.21       26.09     10.17 o 
 -11   6   1      129.52      126.42     13.96 o 
 -10   6   1       65.86       84.74      6.97 o 
  -9   6   1      396.50      366.31     18.81 o 
  -8   6   1      255.98      253.61     10.11 o 
  -7   6   1       16.59       12.87      6.37 o 
  -6   6   1       17.04       36.60     15.70 o 
  -5   6   1        7.78        8.02      2.19 o 
  -4   6   1      150.39      165.33     11.59 o 
  -3   6   1      645.38      713.97     13.16 o 
  -2   6   1     8332.58     8238.43     60.83 o 
  -1   6   1      663.09      531.82     11.15 o 
   0   6   1        4.27        0.36     16.22 o 
   1   6   1     4964.33     5340.36     27.93 o 
   2   6   1     2247.47     2211.54     24.55 o 
   3   6   1     4213.89     4740.30     39.64 o 
   4   6   1      800.98      724.47      9.77 o 
   5   6   1       90.48       52.13      8.37 o 
   6   6   1       82.35       92.97     10.94 o 
   7   6   1      389.85      389.10      7.39 o 
   8   6   1      419.68      391.56     16.98 o 
   9   6   1      128.85      145.37     13.22 o 
  10   6   1      162.47      222.02     11.82 o 
  11   6   1       42.23       42.51     19.50 o 
  12   6   1        7.52       11.52      9.74 o 
  13   6   1        7.55       11.39     12.30 o 
 -13   7   1       13.95       22.03     11.45 o 
 -12   7   1       10.59       30.00     10.09 o 
 -11   7   1       41.03       70.73     16.28 o 
 -10   7   1        9.33       16.04      7.50 o 
  -9   7   1       90.84       73.12     10.91 o 
  -8   7   1      106.49      110.12      6.35 o 
  -7   7   1        9.79        2.33      5.69 o 
  -6   7   1      690.05      653.35      5.70 o 
  -5   7   1      235.53      225.07     20.70 o 
  -4   7   1      376.55      481.91      7.67 o 
  -3   7   1     1413.96     1422.74     23.25 o 
  -2   7   1      917.06     1053.01     18.26 o 
  -1   7   1        0.00        3.64      4.32 o 
   0   7   1      517.52      590.21     19.26 o 
   1   7   1       21.89       36.03      6.99 o 
   2   7   1      487.02      544.72      9.92 o 
   3   7   1     2859.34     2925.94     13.13 o 
   4   7   1      963.91     1027.77     21.84 o 
   5   7   1      935.54      865.73      5.93 o 
   6   7   1      175.71      194.22      6.36 o 
   7   7   1        0.00       32.53      3.27 o 
   8   7   1       36.01       26.78      6.69 o 
   9   7   1      131.93      102.71      9.98 o 
  10   7   1       93.26      163.29      8.84 o 
  11   7   1       14.98      108.26     10.74 o 
  12   7   1        2.97        1.44      7.67 o 
  13   7   1      131.32      129.53     19.92 o 
 -13   8   1        8.27        9.99      7.96 o 
 -12   8   1        0.00        2.03      5.46 o 
 -11   8   1      252.90      235.22     15.86 o 
 -10   8   1      441.79      386.95     28.44 o 
  -9   8   1       50.91       34.69     11.81 o 
  -8   8   1     1770.07     1665.53     26.41 o 
  -7   8   1      632.53      597.60     15.24 o 
  -6   8   1        3.03        9.31      7.68 o 
  -5   8   1       20.75       35.38      6.38 o 
  -4   8   1       33.08       13.37      6.87 o 
  -3   8   1     2529.21     2848.80     16.16 o 
  -2   8   1      259.85      250.33      5.62 o 
  -1   8   1       31.04       33.22     13.41 o 
   0   8   1      191.21      222.66      9.05 o 
   1   8   1      445.57      570.30      9.81 o 
   2   8   1     2285.17     2125.00     13.16 o 
   3   8   1      621.39      697.31      7.78 o 
   4   8   1     2467.63     2727.65     37.91 o 
   5   8   1     3090.16     3102.62     21.80 o 
   6   8   1      850.75      920.74     15.15 o 
   7   8   1        2.35        2.60      4.70 o 
   8   8   1       75.59       87.24      8.20 o 
   9   8   1       28.06       37.93     10.15 o 
  10   8   1       15.34       19.91      4.38 o 
  11   8   1        0.07        2.20      5.27 o 
  12   8   1       21.85       28.08     12.47 o 
  13   8   1      112.32       87.17     13.01 o 
 -13   9   1       38.73       44.63     11.97 o 
 -12   9   1       29.99       65.69      8.19 o 
 -11   9   1      411.49      407.75     23.05 o 
 -10   9   1       70.01       64.61     13.40 o 
  -9   9   1        0.01        0.87      9.71 o 
  -8   9   1      427.15      470.53     12.93 o 
  -7   9   1     4454.96     4112.20     37.41 o 
  -6   9   1      468.20      450.52      6.81 o 
  -5   9   1     1278.85     1212.41     28.04 o 
  -4   9   1      317.81      304.44     11.85 o 
  -3   9   1      137.03      110.39      8.06 o 
  -2   9   1        0.07        3.15      8.32 o 
  -1   9   1        1.97        2.56      1.14 o 
   0   9   1        0.58        1.90      6.69 o 
   1   9   1     6417.91     6991.30     51.34 o 
   2   9   1      469.22      511.22      8.84 o 
   3   9   1       88.06       86.43      5.14 o 
   4   9   1       19.16       13.07      5.11 o 
   5   9   1     1421.45     1402.38     18.52 o 
   6   9   1      292.77      310.28      6.87 o 
   7   9   1       95.45       75.24      6.90 o 
   8   9   1       37.34       51.61      5.43 o 
   9   9   1      146.94      140.50     11.04 o 
  10   9   1       29.48       32.19      8.99 o 
  11   9   1        0.53        5.27      6.27 o 
  12   9   1       63.11       99.35     14.90 o 
  13   9   1      122.83       84.87     15.85 o 
 -13  10   1        0.95        9.52      7.54 o 
 -12  10   1        2.39        0.81      5.92 o 
 -11  10   1        2.96        2.17      5.55 o 
 -10  10   1       51.81      116.67      6.70 o 
  -9  10   1       36.31       41.72     11.65 o 
  -8  10   1        1.44        8.64      9.60 o 
  -7  10   1      263.71      297.19      8.91 o 
  -6  10   1       46.99       34.69      9.45 o 
  -5  10   1      715.50      758.51     19.53 o 
  -4  10   1      282.54      244.03      5.33 o 
  -3  10   1      497.58      550.50     18.05 o 
  -2  10   1      346.90      298.75      9.03 o 
  -1  10   1       83.56      100.19      7.94 o 
   0  10   1     1186.78     1252.57      9.34 o 
   1  10   1      876.96     1103.86     21.38 o 
   2  10   1       30.76       32.08      3.27 o 
   3  10   1       13.08       52.14      3.14 o 
   4  10   1      146.89      161.36      7.54 o 
   5  10   1       13.81       12.32      2.29 o 
   6  10   1        0.00        5.93      3.07 o 
   7  10   1        0.28        2.78      2.83 o 
   8  10   1        0.57        4.72      3.88 o 
   9  10   1       12.25       16.75      8.11 o 
  10  10   1        6.91       23.83      5.64 o 
  11  10   1       14.79       14.58      8.32 o 
  12  10   1        0.31        4.59      6.34 o 
  13  10   1      278.56      283.37     24.20 o 
 -13  11   1       52.17       38.19      9.82 o 
 -12  11   1        9.70       43.54     11.69 o 
 -11  11   1       53.78       47.90      9.03 o 
 -10  11   1        2.46        1.15      5.29 o 
  -9  11   1        7.28        9.39     14.34 o 
  -8  11   1       65.92       69.93     14.30 o 
  -7  11   1      683.04      567.08     21.00 o 
  -6  11   1      120.62      117.93      8.16 o 
  -5  11   1     1328.09     1353.83     11.34 o 
  -4  11   1      679.12      532.27     32.88 o 
  -3  11   1      333.67      337.89     16.14 o 
  -2  11   1      870.87      855.43     16.49 o 
  -1  11   1      206.89      201.86      6.82 o 
   0  11   1      491.49      589.22      7.02 o 
   1  11   1       51.44       55.34      3.71 o 
   2  11   1     1454.81     1459.74      7.55 o 
   3  11   1      398.20      425.03      7.98 o 
   4  11   1     1231.11     1215.86     14.14 o 
   5  11   1      505.59      467.74     16.39 o 
   6  11   1       22.70       13.10      4.30 o 
   7  11   1      347.30      299.53     13.29 o 
   8  11   1        5.44        6.23      5.33 o 
   9  11   1        0.73        1.63      6.41 o 
  10  11   1        2.23        3.52      5.46 o 
  11  11   1        0.54        1.66      6.46 o 
  12  11   1       21.02        4.46      6.85 o 
  13  11   1       24.83       76.03     18.07 o 
 -12  12   1       16.13       30.23     11.62 o 
 -11  12   1        1.06       14.61      6.81 o 
 -10  12   1       63.15       93.77     15.41 o 
  -9  12   1       14.61       13.30      8.00 o 
  -8  12   1      125.36      237.37     58.47 o 
  -7  12   1      136.11      132.22     13.01 o 
  -6  12   1      877.26      845.84     17.79 o 
  -5  12   1       49.74       53.14     11.32 o 
  -4  12   1      157.97      186.88      5.35 o 
  -3  12   1       18.56       20.74      6.39 o 
  -2  12   1      482.84      454.10     13.72 o 
  -1  12   1     1657.99     1787.79     19.54 o 
   0  12   1       12.60       11.88      6.65 o 
   1  12   1       54.87       61.41      5.25 o 
   2  12   1      931.97      983.05     12.20 o 
   3  12   1       70.81       56.07      4.33 o 
   4  12   1      104.84      161.24      7.40 o 
   5  12   1       43.28       47.42      8.35 o 
   6  12   1       36.39       31.53     11.67 o 
   7  12   1        5.08        2.61      6.69 o 
   8  12   1        5.58        4.69      6.17 o 
   9  12   1       10.92        9.39      5.22 o 
  10  12   1        0.84        2.58      4.96 o 
  11  12   1       82.60       86.78     11.33 o 
  12  12   1       30.28       16.19      6.80 o 
 -12  13   1        0.43        8.54     10.34 o 
 -11  13   1       21.05       39.76     10.52 o 
 -10  13   1       49.57       49.29     12.19 o 
  -9  13   1        8.91        5.37     11.90 o 
  -8  13   1       12.80       22.66      8.56 o 
  -7  13   1       12.32       10.22      8.51 o 
  -6  13   1       49.03       40.41      5.23 o 
  -5  13   1        0.01        6.64      5.28 o 
  -4  13   1       33.19       34.04      8.75 o 
  -3  13   1      265.13      267.31     15.10 o 
  -2  13   1       37.90       40.85      4.92 o 
  -1  13   1      320.17      372.20     10.39 o 
   0  13   1       98.15       94.89      7.85 o 
   1  13   1     2737.74     2808.17     14.47 o 
   2  13   1      568.20      620.05     15.55 o 
   3  13   1       40.38       63.53      7.42 o 
   4  13   1      570.92      544.40     16.16 o 
   5  13   1      159.46       96.26     14.93 o 
   6  13   1       15.40       19.80      6.20 o 
   7  13   1      176.91      160.71      8.56 o 
   8  13   1       31.25       30.43     10.56 o 
   9  13   1        2.94        4.06      5.07 o 
  10  13   1       27.39       10.00      8.33 o 
  11  13   1       15.84       45.09      7.67 o 
  12  13   1        0.48       29.01      9.25 o 
 -12  14   1        3.32       25.70     16.73 o 
 -11  14   1        3.53       18.42     12.04 o 
 -10  14   1       16.49       17.93      9.14 o 
  -9  14   1        5.23        5.14      5.60 o 
  -8  14   1       29.45       31.69     10.78 o 
  -7  14   1       34.81       56.43     12.28 o 
  -6  14   1      133.49      129.46      5.85 o 
  -5  14   1      181.75      204.46     23.43 o 
  -4  14   1      101.38       85.78      9.74 o 
  -3  14   1        3.32        5.38      7.91 o 
  -2  14   1      272.12      328.35      9.12 o 
  -1  14   1     1300.91     1438.88     14.95 o 
   0  14   1      866.16      867.52     24.41 o 
   1  14   1      199.38      243.78     13.82 o 
   2  14   1      144.86      133.68      6.12 o 
   3  14   1      158.99      183.10      5.87 o 
   4  14   1      314.90      303.06      9.11 o 
   5  14   1      170.41      182.95     10.49 o 
   6  14   1      116.14      193.29     17.00 o 
   7  14   1       31.92       31.35     12.25 o 
   8  14   1       24.21       17.60      9.04 o 
   9  14   1       44.17       40.88      7.12 o 
  10  14   1       58.92       84.12     13.34 o 
  11  14   1       60.02       43.53      9.91 o 
  12  14   1        1.59       84.49     11.44 o 
 -12  15   1       13.94        8.73     13.06 o 
 -11  15   1      178.24      150.38     16.21 o 
 -10  15   1        4.62        6.14      7.70 o 
  -9  15   1       91.36      114.90     22.54 o 
  -8  15   1       33.09       15.71      8.56 o 
  -7  15   1        3.33        4.54     12.61 o 
  -6  15   1      166.44      156.65      8.79 o 
  -5  15   1        0.05        3.77      2.42 o 
  -4  15   1      101.53       93.35     17.49 o 
  -3  15   1      515.61      484.84      6.74 o 
  -2  15   1      926.44      900.93     13.60 o 
  -1  15   1      354.83      358.43      5.53 o 
   0  15   1      126.68      133.29      5.96 o 
   1  15   1       38.94       33.60      9.83 o 
   2  15   1       14.38       16.04      6.14 o 
   3  15   1      367.78      368.29      7.73 o 
   4  15   1       14.89       13.84      9.08 o 
   5  15   1      185.32      182.46     15.52 o 
   6  15   1       15.36       13.59      7.04 o 
   7  15   1       39.46       22.50      8.19 o 
   8  15   1       59.42       84.92     11.75 o 
   9  15   1        0.69        4.11      6.47 o 
  10  15   1       59.15       72.71      9.45 o 
  11  15   1      128.56      285.11     27.04 o 
 -11  16   1       55.04      135.74     22.11 o 
 -10  16   1       92.54       98.58     13.77 o 
  -9  16   1        0.53        4.83      6.19 o 
  -8  16   1       56.13       75.69     21.24 o 
  -7  16   1       20.76       19.61      7.58 o 
  -6  16   1        6.25       17.06      6.31 o 
  -5  16   1        5.66        5.58      9.42 o 
  -4  16   1      220.31      206.80     12.68 o 
  -3  16   1      127.01      110.49     12.70 o 
  -2  16   1      100.44       98.19      4.35 o 
  -1  16   1       20.62       13.52      2.50 o 
   0  16   1        0.06        0.63      7.84 o 
   1  16   1      303.91      311.57      7.07 o 
   2  16   1      233.95      211.47      6.20 o 
   3  16   1      396.32      457.25      9.47 o 
   4  16   1       46.24       50.29      7.64 o 
   5  16   1       46.73       41.23      8.91 o 
   6  16   1      189.34      180.71     13.80 o 
   7  16   1       21.07       21.88      5.43 o 
   8  16   1       24.28       14.91      4.52 o 
   9  16   1       19.08       14.75      7.28 o 
  10  16   1      100.14      115.19     13.90 o 
  11  16   1        0.06        4.37      8.05 o 
 -11  17   1       85.88      128.45     17.59 o 
 -10  17   1        0.02       13.86     10.55 o 
  -9  17   1      251.95      309.28     22.38 o 
  -8  17   1       26.22       34.22      8.96 o 
  -7  17   1        0.20        1.90     14.88 o 
  -6  17   1        7.58        9.11      6.57 o 
  -5  17   1        1.59        1.37      5.01 o 
  -4  17   1       11.92       10.46      8.86 o 
  -3  17   1       25.37        4.79      3.81 o 
  -2  17   1      159.15      166.06     13.48 o 
  -1  17   1       64.69       36.13      6.08 o 
   0  17   1       10.09       55.23      3.55 o 
   1  17   1       22.83       27.50      7.43 o 
   2  17   1       11.98        9.60      4.39 o 
   3  17   1      581.13      572.11      9.87 o 
   4  17   1      321.57      306.34      8.96 o 
   5  17   1        7.55       21.71      8.92 o 
   6  17   1        9.23        6.04      4.12 o 
   7  17   1       42.82       40.72      8.31 o 
   8  17   1       24.66       22.80      7.65 o 
   9  17   1        1.52       14.79     10.92 o 
  10  17   1        0.48       11.05      9.11 o 
  11  17   1       56.13       25.36     11.09 o 
 -10  18   1        2.52        1.86      7.59 o 
  -9  18   1        2.79       16.36     11.22 o 
  -8  18   1      105.79      120.78     20.46 o 
  -7  18   1       98.60      128.90     17.00 o 
  -6  18   1        2.00        3.57     14.52 o 
  -5  18   1        3.66        2.26      5.53 o 
  -4  18   1       37.35       44.70      5.57 o 
  -3  18   1       17.08       14.70      7.87 o 
  -2  18   1      180.67      186.39      8.95 o 
  -1  18   1      208.06      215.24     13.17 o 
   0  18   1        8.94       13.32      5.22 o 
   1  18   1        0.01        3.16      3.90 o 
   2  18   1      154.92      157.66      9.40 o 
   3  18   1       54.47       40.25      5.77 o 
   4  18   1       41.34       34.88      7.31 o 
   5  18   1       79.20       78.88      8.70 o 
   6  18   1      118.76      106.01      9.61 o 
   7  18   1       15.64       20.67      9.78 o 
   8  18   1       25.24       22.90      9.30 o 
   9  18   1        5.67       10.77      6.33 o 
  10  18   1        6.27        0.20      9.91 o 
 -10  19   1       11.61        5.32      9.78 o 
  -9  19   1       35.45       55.25     16.08 o 
  -8  19   1      145.51      155.56     16.28 o 
  -7  19   1       27.28       24.42      8.63 o 
  -6  19   1        2.38        6.03      4.95 o 
  -5  19   1        8.05        8.92      5.06 o 
  -4  19   1        8.12       23.43      7.10 o 
  -3  19   1        3.61        1.83      3.77 o 
  -2  19   1      118.27      115.88     13.62 o 
  -1  19   1       77.18       69.99      9.89 o 
   0  19   1       10.35       15.29      4.29 o 
   1  19   1        0.69        2.66      5.80 o 
   2  19   1      199.78      190.06     11.09 o 
   3  19   1       98.60      111.44     10.30 o 
   4  19   1        9.77       22.70      4.89 o 
   5  19   1        0.00        2.01      3.56 o 
   6  19   1       51.70       76.74      8.21 o 
   7  19   1       19.75       15.37      9.45 o 
   8  19   1       13.31       31.10     11.89 o 
   9  19   1       86.73      198.04     44.16 o 
  10  19   1       13.84       35.90     10.30 o 
  -9  20   1       23.01       61.45     13.67 o 
  -8  20   1       20.94       20.89      5.89 o 
  -7  20   1       43.85       72.22     14.39 o 
  -6  20   1        0.19        2.18     13.70 o 
  -5  20   1        9.27       10.69      9.40 o 
  -4  20   1       35.41       26.30      7.56 o 
  -3  20   1       32.11       37.32     11.30 o 
  -2  20   1      156.30      158.26     10.89 o 
  -1  20   1      116.09      135.08     12.48 o 
   0  20   1        5.95       17.46      3.95 o 
   1  20   1      114.79      112.16      6.90 o 
   2  20   1        0.81        0.77      8.64 o 
   3  20   1       58.81       37.23      6.96 o 
   4  20   1       62.71       57.77     14.72 o 
   5  20   1      231.70      227.51     23.95 o 
   6  20   1        9.57        1.09      9.16 o 
   7  20   1       19.24       12.41      6.34 o 
   8  20   1       14.68       11.28      7.29 o 
   9  20   1       24.18       45.27     41.21 o 
  -9  21   1        4.55        2.69      8.66 o 
  -8  21   1       38.31       48.73      7.78 o 
  -7  21   1        1.77        1.01      9.14 o 
  -6  21   1        7.09       14.45      6.48 o 
  -5  21   1        0.20        0.85      9.93 o 
  -4  21   1        1.47        0.52      6.87 o 
  -3  21   1       32.28       24.21      5.33 o 
  -2  21   1        2.47        2.55      8.71 o 
  -1  21   1       57.97       60.88      6.29 o 
   0  21   1       86.24       85.99     12.92 o 
   1  21   1        4.40        2.87      4.75 o 
   2  21   1      483.78      430.22     22.40 o 
   3  21   1        9.13       16.70      5.69 o 
   4  21   1        0.72        4.40      7.26 o 
   5  21   1        3.66        2.84     10.38 o 
   6  21   1      221.60      261.05     24.06 o 
   7  21   1      170.37       86.86     30.28 o 
   8  21   1       30.41       31.85     18.05 o 
  -8  22   1       14.54        7.08      5.94 o 
  -7  22   1        1.56       16.36      6.41 o 
  -6  22   1       56.73       93.17     18.49 o 
  -5  22   1        0.12        8.34      6.68 o 
  -4  22   1        0.01        6.65      6.78 o 
  -3  22   1        5.69        7.62     13.19 o 
  -2  22   1        0.37        1.61      5.28 o 
  -1  22   1       45.04       26.15     13.76 o 
   0  22   1      310.95      304.37     13.83 o 
   1  22   1      179.88      159.16     13.32 o 
   2  22   1      174.88      206.61     15.43 o 
   3  22   1       35.45       49.42      8.69 o 
   4  22   1        0.05        6.46      7.91 o 
   5  22   1       22.66       23.66     10.56 o 
   6  22   1       33.08       30.26      7.22 o 
   7  22   1       16.71        1.31      6.27 o 
  -7  23   1       18.53       35.90     11.55 o 
  -6  23   1       11.53       42.63     17.91 o 
  -5  23   1       27.89       23.85      7.59 o 
  -4  23   1        0.71       20.21      7.21 o 
  -3  23   1        6.98        5.15      6.93 o 
  -2  23   1       11.46        5.09      9.87 o 
  -1  23   1       47.19       38.81      6.45 o 
   0  23   1        6.62        7.73      8.16 o 
   1  23   1      120.13      111.66     11.92 o 
   2  23   1       56.22       34.45      7.16 o 
   3  23   1        8.61       29.56     13.25 o 
   4  23   1       37.43       49.69     11.88 o 
   5  23   1       49.44       72.36     20.50 o 
   6  23   1        6.48        8.25      8.33 o 
   7  23   1        4.88        1.90      8.27 o 
  -6  24   1        1.08       14.24     22.44 o 
  -5  24   1        0.69        4.92     11.76 o 
  -4  24   1       14.01       22.60      7.21 o 
  -3  24   1        5.01       14.96     11.96 o 
  -2  24   1       33.77       20.50      9.43 o 
  -1  24   1        6.44        7.28      6.85 o 
   0  24   1       11.50       12.67      6.20 o 
   1  24   1        3.73        7.14      6.61 o 
   2  24   1      188.18      196.66     20.53 o 
   3  24   1        0.08        3.07      7.91 o 
   4  24   1       13.35       16.50     14.63 o 
   5  24   1        0.59        4.54      6.36 o 
   6  24   1        0.01        8.40     18.44 o 
  -5  25   1       34.48       25.40      9.12 o 
  -4  25   1       65.80       13.58     11.68 o 
  -3  25   1        0.91        2.13      7.73 o 
  -2  25   1       13.08       84.63     16.33 o 
  -1  25   1        0.41        1.08      6.05 o 
   0  25   1        3.86        9.65      9.34 o 
   1  25   1      192.98      168.39     17.96 o 
   2  25   1       37.12       49.30     10.74 o 
   3  25   1       10.42        7.84      8.60 o 
   4  25   1        6.71       21.46     14.50 o 
   5  25   1        0.15        0.79     12.93 o 
  -4  26   1      318.76      436.45     43.90 o 
  -3  26   1      288.35      369.52     40.16 o 
  -2  26   1      429.24      441.98     27.50 o 
  -1  26   1       10.02        8.35      6.25 o 
   0  26   1       33.19       34.41      9.58 o 
   1  26   1        5.27        6.79      8.08 o 
   2  26   1      105.87       99.48     20.01 o 
   3  26   1       31.06       27.50     14.24 o 
   4  26   1       76.80       89.77     25.26 o 
  -3  27   1        0.91       12.80     12.86 o 
  -2  27   1       13.27       16.80     12.60 o 
   1  27   1       15.25       21.95     10.84 o 
   2  27   1        1.02        1.44     11.62 o 
 -14   0   2       73.79       65.36     18.18 o 
 -13   0   2       37.79      117.79     11.94 o 
 -12   0   2       83.06      118.58      9.38 o 
 -11   0   2      264.61      317.77    107.65 o 
 -10   0   2        1.98        5.77      7.86 o 
  -9   0   2      392.16      378.52     25.90 o 
  -8   0   2       63.35       63.00     25.15 o 
  -7   0   2      195.38      206.59     20.19 o 
  -6   0   2     4896.68     4747.06     50.29 o 
  -5   0   2     1918.92     1909.91     33.27 o 
  -4   0   2      439.75      412.45     22.60 o 
  -3   0   2      885.71      782.74     13.16 o 
  -2   0   2      412.30      422.01      7.71 o 
  -1   0   2    11981.88    11767.58    123.48 o 
   0   0   2     6484.23     5905.64      3.87 o 
   1   0   2     4032.79     4457.96     49.23 o 
   2   0   2      758.05      680.35      9.25 o 
   3   0   2     5476.00     5632.71     26.98 o 
   4   0   2      698.53      629.15      6.63 o 
   5   0   2      656.43      634.65     20.84 o 
   6   0   2      229.15      203.75      9.09 o 
   7   0   2      127.93      135.49      3.31 o 
   8   0   2       20.36       26.23     34.41 o 
   9   0   2      248.86      249.37     23.46 o 
  10   0   2      350.34      373.59     16.67 o 
  11   0   2      536.40      510.28     32.35 o 
  12   0   2      176.28       92.00      9.32 o 
  13   0   2      691.88      821.19     67.92 o 
  14   0   2      118.38       86.10     20.93 o 
 -14   1   2        3.54        3.43      7.97 o 
 -13   1   2       22.00       21.22      9.74 o 
 -12   1   2       15.47        3.34     16.79 o 
 -11   1   2        8.70       17.92     13.20 o 
 -10   1   2       35.93       66.04     12.95 o 
  -9   1   2        8.33       10.19      4.79 o 
  -8   1   2       93.55       74.70     10.19 o 
  -7   1   2     2491.70     2531.66     44.90 o 
  -6   1   2      118.98       94.95     12.39 o 
  -5   1   2        8.28        2.78      1.52 o 
  -4   1   2      249.04      281.01     13.63 o 
  -3   1   2      222.38      169.95      9.08 o 
  -2   1   2      471.41      352.46      3.95 o 
  -1   1   2      980.66     1062.64     34.63 o 
   0   1   2       60.60      122.65     38.36 o 
   1   1   2      823.45      635.04      9.90 o 
   2   1   2       83.77      120.58      6.22 o 
   3   1   2     2436.08     2546.61     47.85 o 
   4   1   2      609.15      583.47     61.32 o 
   5   1   2      339.73      330.92      5.89 o 
   6   1   2      395.54      404.56     18.03 o 
   7   1   2      219.51      225.88     16.78 o 
   8   1   2        0.93        1.08      7.14 o 
   9   1   2       27.49       31.90     16.25 o 
  10   1   2       30.67       31.49      9.29 o 
  11   1   2       54.29       38.71     21.06 o 
  12   1   2        9.67       15.06     20.90 o 
  13   1   2       41.13       60.93     15.71 o 
  14   1   2      110.10       89.14     18.37 o 
 -14   2   2        8.57       20.63      9.30 o 
 -13   2   2       46.85       45.29     17.89 o 
 -12   2   2       17.57       26.16     12.96 o 
 -11   2   2       75.62       93.60     20.57 o 
 -10   2   2       78.97       55.81      3.35 o 
  -9   2   2      132.31      234.61      3.43 o 
  -8   2   2      263.06      278.53     10.55 o 
  -7   2   2       94.83       85.10     25.09 o 
  -6   2   2       34.11       34.73      2.99 o 
  -5   2   2      401.53      393.49      9.67 o 
  -4   2   2     1106.92     1012.68     19.82 o 
  -3   2   2        5.39        1.68      3.59 o 
  -2   2   2      313.77      351.83      7.37 o 
  -1   2   2     2999.38     3212.10     85.72 o 
   0   2   2      370.70      417.52     15.70 o 
   1   2   2     3081.36     2970.46     35.59 o 
   2   2   2     8740.24     9376.66     67.73 o 
   3   2   2      179.82      181.01     12.31 o 
   4   2   2        9.42       14.86      7.85 o 
   5   2   2      233.88      221.62     15.66 o 
   6   2   2      521.59      539.05      7.49 o 
   7   2   2       37.56       27.56      6.88 o 
   8   2   2       17.40       21.28     13.85 o 
   9   2   2       12.38        7.52      4.34 o 
  10   2   2      161.63      158.22     22.81 o 
  11   2   2       95.14       76.14     16.88 o 
  12   2   2       23.16       29.61      6.84 o 
  13   2   2       64.17      129.42     21.00 o 
  14   2   2      134.75      164.83     20.74 o 
 -14   3   2        0.01        1.32      7.14 o 
 -13   3   2        0.03        9.31      7.61 o 
 -12   3   2      130.23      196.15     23.39 o 
 -11   3   2       11.44       20.51      8.06 o 
 -10   3   2        4.51        0.83     11.06 o 
  -9   3   2       34.99       35.71      2.46 o 
  -8   3   2      681.78      717.13     28.85 o 
  -7   3   2      883.84      849.61     18.89 o 
  -6   3   2      140.80      133.87      6.81 o 
  -5   3   2        4.09        7.02      5.05 o 
  -4   3   2     1078.44     1217.64     16.84 o 
  -3   3   2       75.79       81.71      6.60 o 
  -2   3   2     3206.07     3637.81     39.11 o 
  -1   3   2      368.79      531.95     11.16 o 
   0   3   2      113.82      119.22      7.87 o 
   1   3   2    10111.09    10035.61    140.98 o 
   2   3   2     6303.92     6389.27     73.61 o 
   3   3   2      596.55      610.95     14.12 o 
   4   3   2      281.04      308.30     41.46 o 
   5   3   2     2689.11     2749.24     35.73 o 
   6   3   2      710.73      773.15     14.85 o 
   7   3   2        5.37        1.84      9.91 o 
   8   3   2      502.70      475.10     16.15 o 
   9   3   2       35.69       36.32     18.06 o 
  10   3   2       20.92       56.44     22.06 o 
  11   3   2       45.48       46.49      8.37 o 
  12   3   2        6.07        8.10     11.43 o 
  13   3   2       34.10       36.46     12.39 o 
  14   3   2       15.55       16.15     11.34 o 
 -14   4   2        0.14       11.51      9.81 o 
 -13   4   2        2.37        8.42      6.91 o 
 -12   4   2       54.13       34.79      8.34 o 
 -11   4   2      156.09      322.33     32.83 o 
 -10   4   2      269.62      261.87     17.88 o 
  -9   4   2      910.94      810.61      8.41 o 
  -8   4   2      553.62      558.36     12.99 o 
  -7   4   2       68.25       72.89     15.26 o 
  -6   4   2     2044.67     1993.32     35.52 o 
  -5   4   2      691.27      674.20      7.64 o 
  -4   4   2      496.80      361.81      4.86 o 
  -3   4   2      226.54      221.01      4.62 o 
  -2   4   2     8887.70     9104.84     72.54 o 
  -1   4   2     1300.43     1343.95     20.05 o 
   0   4   2     4443.80     4618.50     16.14 o 
   1   4   2     6128.06     6187.35     24.72 o 
   2   4   2    10572.83    10709.98     62.72 o 
   3   4   2      687.95      729.56     40.26 o 
   4   4   2      847.69      851.28     19.98 o 
   5   4   2     1662.61     1643.35     39.97 o 
   6   4   2      668.35      651.59      7.76 o 
   7   4   2      307.38      319.25      9.40 o 
   8   4   2       64.33       58.23     11.18 o 
   9   4   2      223.61      235.73      8.97 o 
  10   4   2       47.34       46.79     12.12 o 
  11   4   2       31.44       68.33     13.79 o 
  12   4   2       24.60       21.81     10.36 o 
  13   4   2      108.28      100.43      9.95 o 
 -14   5   2        4.79        1.02      7.51 o 
 -13   5   2        0.27       11.19      9.66 o 
 -12   5   2       25.93       11.03      6.93 o 
 -11   5   2       92.45      110.76     15.56 o 
 -10   5   2      455.53      498.03     34.44 o 
  -9   5   2     2354.44     2292.68     31.98 o 
  -8   5   2        0.14        0.19      8.94 o 
  -7   5   2       88.95       84.64      6.45 o 
  -6   5   2        0.27        0.37      7.27 o 
  -5   5   2       75.22       40.79      7.34 o 
  -4   5   2      403.69      374.19      7.35 o 
  -3   5   2      160.99      187.07      8.47 o 
  -2   5   2    10701.72    10724.64     83.40 o 
  -1   5   2     1382.76     1391.46     13.26 o 
   0   5   2     1672.60     1725.64     23.36 o 
   1   5   2      447.75      561.07     14.15 o 
   2   5   2       82.69       75.68     16.76 o 
   3   5   2     1554.46     1503.57     12.42 o 
   4   5   2     3666.17     3691.80     18.19 o 
   5   5   2      199.02      149.50     13.72 o 
   6   5   2      320.58      205.39      2.46 o 
   7   5   2        5.70        3.40     15.41 o 
   8   5   2       16.41        4.30      3.89 o 
   9   5   2        3.86        5.33      9.11 o 
  10   5   2        5.82       11.15      6.62 o 
  11   5   2      113.02      123.24      9.25 o 
  12   5   2        2.35        6.03     14.37 o 
  13   5   2       19.02        6.86      8.42 o 
 -14   6   2        0.27       13.78     10.58 o 
 -13   6   2       33.05       39.35      9.26 o 
 -12   6   2       23.33       28.42      6.10 o 
 -11   6   2        7.41        6.21     11.90 o 
 -10   6   2        1.14        1.76      4.81 o 
  -9   6   2      346.02      296.07     23.95 o 
  -8   6   2     1069.37     1029.05     20.05 o 
  -7   6   2        4.16        1.68      5.64 o 
  -6   6   2      124.05      134.98      8.57 o 
  -5   6   2      323.75      325.90     10.58 o 
  -4   6   2     1248.30     1386.54      7.87 o 
  -3   6   2       61.51       34.76      5.27 o 
  -2   6   2     1098.25      932.86     12.62 o 
  -1   6   2        1.02        0.92      6.11 o 
   0   6   2     1149.93     1138.15      9.27 o 
   1   6   2     1215.98     1331.63     41.12 o 
   2   6   2     4112.33     4394.42     24.01 o 
   3   6   2    10446.35    11239.19     32.76 o 
   4   6   2    20046.85    20972.08    119.26 o 
   5   6   2      117.41      114.40      8.75 o 
   6   6   2       66.55       78.90     19.50 o 
   7   6   2      130.24      137.23     12.43 o 
   8   6   2      232.77      215.20     20.75 o 
   9   6   2      154.15      144.43     11.27 o 
  10   6   2       89.54       75.53      9.92 o 
  11   6   2        3.73        7.24     13.41 o 
  12   6   2       29.42       13.52     11.83 o 
  13   6   2      221.15      195.71     22.84 o 
 -13   7   2       25.05       69.58     14.50 o 
 -12   7   2       10.54       15.47      8.48 o 
 -11   7   2       23.35       20.57      6.74 o 
 -10   7   2        0.04        0.22     17.93 o 
  -9   7   2      663.95      613.38     18.34 o 
  -8   7   2      821.39      779.43     13.32 o 
  -7   7   2       39.38       29.99     11.00 o 
  -6   7   2      350.20      347.08      5.71 o 
  -5   7   2      308.47      277.13     25.74 o 
  -4   7   2      475.89      471.01     12.43 o 
  -3   7   2      440.58      430.08      6.92 o 
  -2   7   2      184.46      184.44      4.57 o 
  -1   7   2      223.66      246.60      7.18 o 
   0   7   2     3512.02     3348.32     30.19 o 
   1   7   2      814.43      866.55     11.49 o 
   2   7   2     3311.02     3845.64     75.64 o 
   3   7   2     6997.93     7505.68     34.17 o 
   4   7   2    10711.99    11002.08     97.90 o 
   5   7   2     3334.54     3606.71     55.31 o 
   6   7   2       52.81       54.54      5.06 o 
   7   7   2      192.38      202.99      9.43 o 
   8   7   2       22.33       16.45      7.76 o 
   9   7   2        0.96        0.38      6.23 o 
  10   7   2        3.14        2.42     13.08 o 
  11   7   2        1.61        0.33      9.02 o 
  12   7   2        9.67       18.50     13.41 o 
  13   7   2        0.15        4.61      7.82 o 
 -13   8   2        8.48        5.07      6.80 o 
 -12   8   2       21.44       19.14      6.50 o 
 -11   8   2       26.22       16.35      7.75 o 
 -10   8   2       15.26       14.13      6.75 o 
  -9   8   2       20.23       13.97     13.88 o 
  -8   8   2     2239.36     2100.17     24.79 o 
  -7   8   2      905.30      808.85     13.36 o 
  -6   8   2      366.87      375.11      7.32 o 
  -5   8   2       88.23       89.76      7.40 o 
  -4   8   2     1471.19     1533.38     31.59 o 
  -3   8   2        2.55       14.98      3.61 o 
  -2   8   2        0.57        1.71      3.70 o 
  -1   8   2      173.91      194.77      5.59 o 
   0   8   2      816.12      826.85     22.46 o 
   1   8   2       35.30       57.84      9.46 o 
   2   8   2      961.68     1010.46     15.98 o 
   3   8   2      672.29      590.13     13.33 o 
   4   8   2      549.11      593.29      9.58 o 
   5   8   2     1115.52     1130.47     12.17 o 
   6   8   2       75.52       75.34     27.37 o 
   7   8   2       68.91       79.00     14.33 o 
   8   8   2        0.72        0.78      8.37 o 
   9   8   2       24.17       23.47      4.91 o 
  10   8   2       26.14       27.11     11.98 o 
  11   8   2       27.41       32.95      7.63 o 
  12   8   2        2.86        6.01     14.07 o 
  13   8   2       48.71       70.26     31.37 o 
 -13   9   2       25.56       75.86     15.86 o 
 -12   9   2       41.34       36.58     10.80 o 
 -11   9   2       72.82       75.74     13.13 o 
 -10   9   2        0.84        3.87     19.07 o 
  -9   9   2      220.56      247.45     11.96 o 
  -8   9   2       45.06       69.15     11.62 o 
  -7   9   2      919.88      846.93     21.21 o 
  -6   9   2      275.51      236.52      7.85 o 
  -5   9   2       15.29       21.48     21.76 o 
  -4   9   2     1264.31     1201.73     14.72 o 
  -3   9   2      671.71      699.78      9.72 o 
  -2   9   2       80.97       51.52      7.72 o 
  -1   9   2       34.86       55.29      2.08 o 
   0   9   2      422.83      359.63      5.34 o 
   1   9   2      125.36      162.94      6.92 o 
   2   9   2      112.99      118.73     11.33 o 
   3   9   2     1063.54     1237.68     22.69 o 
   4   9   2      165.82       90.74      6.12 o 
   5   9   2      367.96      328.85      9.15 o 
   6   9   2      612.88      594.18      8.21 o 
   7   9   2       14.81       11.79     14.11 o 
   8   9   2      208.02      183.25     16.11 o 
   9   9   2       43.69       55.65      7.30 o 
  10   9   2        5.03       11.76     15.97 o 
  11   9   2        7.10       24.85     16.81 o 
  12   9   2       51.89       26.45      8.94 o 
  13   9   2       28.84       25.32      9.44 o 
 -13  10   2       64.09       64.98     10.38 o 
 -12  10   2       18.66       19.72      9.00 o 
 -11  10   2        6.34        7.98      6.45 o 
 -10  10   2        6.62        7.69      8.33 o 
  -9  10   2       79.83       81.06     11.52 o 
  -8  10   2        0.77        1.57      3.78 o 
  -7  10   2      575.80      616.62     11.50 o 
  -6  10   2      445.18      358.87     28.69 o 
  -5  10   2     1575.73     1480.80     16.28 o 
  -4  10   2      718.12      492.27      7.02 o 
  -3  10   2      255.66      254.15      4.86 o 
  -2  10   2       87.86       75.42      4.86 o 
  -1  10   2        0.66        2.50      8.59 o 
   0  10   2     1195.78     1179.87     21.83 o 
   1  10   2     1335.21     1608.79     17.52 o 
   2  10   2     1488.69     1527.44     21.37 o 
   3  10   2      295.09      328.64     18.20 o 
   4  10   2      881.57      912.14     13.94 o 
   5  10   2        0.38        2.59      3.40 o 
   6  10   2     2723.22     2811.17     10.91 o 
   7  10   2      259.93      257.26     20.78 o 
   8  10   2       14.17       14.53     10.26 o 
   9  10   2       23.95       31.86      5.64 o 
  10  10   2      135.93      130.24     16.79 o 
  11  10   2       23.39       33.44     17.45 o 
  12  10   2        5.51        9.39      9.35 o 
  13  10   2        2.21        0.16      8.20 o 
 -13  11   2        0.61       23.75     15.64 o 
 -12  11   2       42.42       27.65      9.91 o 
 -11  11   2       95.15       84.91      8.47 o 
 -10  11   2       53.53       61.97     20.29 o 
  -9  11   2        0.56        5.61      5.14 o 
  -8  11   2      525.40      388.95     35.33 o 
  -7  11   2        0.29        0.20      7.59 o 
  -6  11   2      280.79      253.17     13.40 o 
  -5  11   2     2327.64     2426.53     16.14 o 
  -4  11   2        6.28        9.28      2.12 o 
  -3  11   2      189.49      208.06      5.25 o 
  -2  11   2       74.05      117.17     12.88 o 
  -1  11   2     1477.63     1528.02     13.72 o 
   0  11   2     1338.89     1384.72     11.96 o 
   1  11   2      571.75      673.77     11.47 o 
   2  11   2        8.42       20.58     13.94 o 
   3  11   2        0.33        9.71      3.47 o 
   4  11   2     1334.91     1305.80     10.72 o 
   5  11   2       46.62       26.44     10.61 o 
   6  11   2     1331.70     1384.66     36.93 o 
   7  11   2     2667.74     2697.94     56.52 o 
   8  11   2      208.96      214.94     13.03 o 
   9  11   2       37.84       46.21      4.69 o 
  10  11   2        7.25       16.11     14.39 o 
  11  11   2        7.06        3.46     12.35 o 
  12  11   2       42.08       24.52      9.88 o 
 -12  12   2        0.81        9.02      8.66 o 
 -11  12   2        3.72       15.48      5.72 o 
 -10  12   2        2.20        1.16      7.41 o 
  -9  12   2       13.08       10.17     14.84 o 
  -8  12   2      109.07      117.43     13.19 o 
  -7  12   2        0.00        1.13      3.97 o 
  -6  12   2     1324.81     1191.51     21.20 o 
  -5  12   2     8382.37     8133.26     66.67 o 
  -4  12   2     1680.51     1594.32     34.45 o 
  -3  12   2       84.68       82.61      6.57 o 
  -2  12   2      155.81      185.70      4.70 o 
  -1  12   2      493.21      473.82     15.05 o 
   0  12   2       82.89       87.21      3.64 o 
   1  12   2      254.73      257.26     11.65 o 
   2  12   2     1482.18     1497.27     12.71 o 
   3  12   2       38.33       26.78     10.23 o 
   4  12   2        1.42        7.63      4.77 o 
   5  12   2        4.43        3.84      9.26 o 
   6  12   2       77.50       88.99     23.72 o 
   7  12   2      224.44      209.26     20.27 o 
   8  12   2      239.50      165.39     11.90 o 
   9  12   2      277.43      234.24     10.14 o 
  10  12   2       37.28       51.62      8.07 o 
  11  12   2       15.82       58.53     11.37 o 
  12  12   2      108.50      178.05     21.90 o 
 -12  13   2       25.06       40.04      9.67 o 
 -11  13   2       75.97       93.70     14.94 o 
 -10  13   2        6.67        8.39     10.17 o 
  -9  13   2      211.18      193.00     13.09 o 
  -8  13   2        0.62        0.48     15.02 o 
  -7  13   2        2.19        5.33      8.66 o 
  -6  13   2       76.35       74.82      7.21 o 
  -5  13   2     3989.01     3941.22     65.52 o 
  -4  13   2      197.53      229.66     10.18 o 
  -3  13   2      608.94      570.51     13.77 o 
  -2  13   2       72.47       72.96      3.57 o 
  -1  13   2       65.90       54.92      4.28 o 
   0  13   2      777.36      750.19     14.09 o 
   1  13   2      393.34      416.31      9.97 o 
   2  13   2       19.28       12.96      8.53 o 
   3  13   2       26.83       15.92      3.17 o 
   4  13   2       25.81       39.83      9.86 o 
   5  13   2      229.63      194.99     22.20 o 
   6  13   2        0.63        1.35     10.39 o 
   7  13   2      134.70      216.94     26.18 o 
   8  13   2        5.82        3.56      4.02 o 
   9  13   2        0.26        2.65      9.59 o 
  10  13   2       20.19       32.17     14.70 o 
  11  13   2       79.13       72.12     12.85 o 
  12  13   2       50.67       58.14     13.22 o 
 -12  14   2       44.38       10.89     10.57 o 
 -11  14   2       24.34       23.58     12.04 o 
 -10  14   2        0.31        0.26      8.55 o 
  -9  14   2       17.64       19.16     12.40 o 
  -8  14   2       79.89       78.20     18.28 o 
  -7  14   2      231.12      223.61     11.35 o 
  -6  14   2        8.97       12.29      8.71 o 
  -5  14   2     1413.34     1341.57     25.94 o 
  -4  14   2      487.60      466.79     13.27 o 
  -3  14   2      221.55      243.66      7.83 o 
  -2  14   2      252.44      262.23      7.81 o 
  -1  14   2        6.19       14.42      5.37 o 
   0  14   2      150.85      122.21      8.23 o 
   1  14   2      363.01      317.01      6.88 o 
   2  14   2      282.96      277.52      8.19 o 
   3  14   2      123.41       85.77     10.54 o 
   4  14   2      523.92      501.30     12.90 o 
   5  14   2       27.55       31.40      8.52 o 
   6  14   2       15.52       24.68     12.64 o 
   7  14   2        4.57        3.48      5.20 o 
   8  14   2      101.36      102.36     12.66 o 
   9  14   2       39.77       60.37     15.08 o 
  10  14   2       82.99       94.58     18.62 o 
  11  14   2        8.11        6.33      7.62 o 
  12  14   2        0.11        4.95      6.72 o 
 -12  15   2       13.35       22.11     15.36 o 
 -11  15   2       25.95       58.13     18.74 o 
 -10  15   2        2.27       17.75      7.15 o 
  -9  15   2       82.65      101.52     27.76 o 
  -8  15   2        2.64        3.32     16.14 o 
  -7  15   2       80.72      122.13      8.61 o 
  -6  15   2      338.92      314.13     14.43 o 
  -5  15   2       26.90       42.43     14.47 o 
  -4  15   2      609.51      575.29     22.82 o 
  -3  15   2      639.26      526.52     14.69 o 
  -2  15   2        1.24        0.34      4.99 o 
  -1  15   2       11.37       19.42      5.14 o 
   0  15   2     1418.26     1486.21     16.21 o 
   1  15   2      364.25      328.44      4.74 o 
   2  15   2       31.32       40.13      3.95 o 
   3  15   2       39.63       29.03      5.35 o 
   4  15   2       31.41       41.38     12.05 o 
   5  15   2       82.27       64.26      2.98 o 
   6  15   2        5.58        6.98      9.02 o 
   7  15   2        5.78        5.78      8.27 o 
   8  15   2        8.25        9.50      4.27 o 
   9  15   2      412.60      515.69     24.16 o 
  10  15   2      169.62      224.21     27.41 o 
  11  15   2       90.97      110.76      9.97 o 
 -11  16   2       13.24        9.74      8.17 o 
 -10  16   2       61.41       69.40     23.59 o 
  -9  16   2      187.03      206.13     24.59 o 
  -8  16   2      103.54      104.85      6.17 o 
  -7  16   2      117.85      102.80     20.26 o 
  -6  16   2       70.23       68.67      7.88 o 
  -5  16   2        0.79        3.00      6.52 o 
  -4  16   2      199.69      203.93      7.21 o 
  -3  16   2      908.09      897.95     20.27 o 
  -2  16   2      911.91      854.88     20.60 o 
  -1  16   2        0.32        1.71      3.24 o 
   0  16   2       86.94       91.00      5.23 o 
   1  16   2       41.46       44.09      4.00 o 
   2  16   2       18.14       15.55      4.00 o 
   3  16   2      394.28      346.88      7.42 o 
   4  16   2      240.07      203.54     10.25 o 
   5  16   2      213.29      200.15     15.40 o 
   6  16   2        3.17        3.12      5.23 o 
   7  16   2        9.02        5.78      4.94 o 
   8  16   2        0.07        1.63      9.26 o 
   9  16   2        0.25       17.47      5.00 o 
  10  16   2       23.62       39.72     13.80 o 
  11  16   2       57.92       74.44     18.47 o 
 -11  17   2       14.78       23.69     11.42 o 
 -10  17   2       92.46       51.18     42.75 o 
  -9  17   2        0.00        5.21     13.07 o 
  -8  17   2        1.09        2.25     17.15 o 
  -7  17   2      240.33      251.15     22.47 o 
  -6  17   2       18.91       19.44     11.84 o 
  -5  17   2        5.80       23.82     11.87 o 
  -4  17   2      109.21      108.66      7.58 o 
  -3  17   2     1336.27     1279.18     35.22 o 
  -2  17   2      565.89      588.34     14.97 o 
  -1  17   2      920.64      912.52     22.12 o 
   0  17   2       12.04        7.88      3.84 o 
   1  17   2        6.67       16.43      8.94 o 
   2  17   2      328.00      325.05      9.91 o 
   3  17   2      300.58      253.50      9.42 o 
   4  17   2      153.40      144.47     18.02 o 
   5  17   2        7.04       11.53      6.00 o 
   6  17   2       52.64       51.35     12.09 o 
   7  17   2       52.68       37.10     13.61 o 
   8  17   2       66.88       99.22     11.56 o 
   9  17   2      256.87      226.20     10.92 o 
  10  17   2       55.18       80.37     18.83 o 
  11  17   2       19.26        8.85      9.27 o 
 -10  18   2      208.42      157.48     20.83 o 
  -9  18   2       60.69      111.51     22.34 o 
  -8  18   2       19.36       27.07     19.86 o 
  -7  18   2      280.31      221.49     26.18 o 
  -6  18   2       12.04       16.53     10.29 o 
  -5  18   2       13.64       20.17      4.77 o 
  -4  18   2        0.84        0.90      8.04 o 
  -3  18   2       54.64       70.31     10.16 o 
  -2  18   2      437.45      451.23     10.47 o 
  -1  18   2       38.65       56.78      7.37 o 
   0  18   2       21.77       14.33      7.17 o 
   1  18   2        0.26        2.53      2.60 o 
   2  18   2       59.38       51.14      7.55 o 
   3  18   2        1.15        3.08      8.92 o 
   4  18   2        6.99        2.53      4.89 o 
   5  18   2      237.61      266.57     22.04 o 
   6  18   2       44.35       60.89      9.06 o 
   7  18   2       22.57       24.61      5.99 o 
   8  18   2        0.29        3.17      9.67 o 
   9  18   2        4.62       19.51     12.30 o 
  10  18   2       39.89       54.76      9.08 o 
 -10  19   2      167.35      218.85     31.04 o 
  -9  19   2       53.15       76.49     22.51 o 
  -8  19   2        2.37        1.47     12.48 o 
  -7  19   2       62.72       89.47     19.20 o 
  -6  19   2        1.41        5.43      8.14 o 
  -5  19   2       15.77       11.12      4.52 o 
  -4  19   2       52.74       54.96     10.57 o 
  -3  19   2       84.46       75.68      8.57 o 
  -2  19   2        0.15        2.91      3.87 o 
  -1  19   2      131.62      111.71     10.61 o 
   0  19   2       75.76       78.43      7.62 o 
   1  19   2        4.68        5.51      7.03 o 
   2  19   2      412.49      333.96     10.82 o 
   3  19   2      154.90      150.38      8.74 o 
   4  19   2      100.22      181.48      7.24 o 
   5  19   2      135.19      154.52     12.15 o 
   6  19   2      106.05       82.80     12.52 o 
   7  19   2       14.94       26.10     11.01 o 
   8  19   2       41.20       61.29     20.74 o 
   9  19   2        3.94        1.77     11.47 o 
  -9  20   2        7.45       22.76      7.67 o 
  -8  20   2       18.36       20.82      8.57 o 
  -7  20   2      134.04      172.37     24.99 o 
  -6  20   2       34.72       52.37     13.20 o 
  -5  20   2       11.65       14.95      6.58 o 
  -4  20   2        2.80        7.73      4.37 o 
  -3  20   2      190.24      188.09      6.97 o 
  -2  20   2      122.47      123.37     10.60 o 
  -1  20   2       50.67       50.71      9.22 o 
   0  20   2      434.05      436.06     10.55 o 
   1  20   2        0.13        9.28      3.43 o 
   2  20   2       86.77       46.80      8.49 o 
   3  20   2       49.82       71.75     11.61 o 
   4  20   2       11.56       15.71      5.55 o 
   5  20   2       96.99       83.24      4.20 o 
   6  20   2      127.97      130.28     35.37 o 
   7  20   2       31.23       14.07      7.65 o 
   8  20   2        0.17        7.57     11.99 o 
   9  20   2       33.44       66.96     15.99 o 
  -9  21   2        0.08        3.87     12.73 o 
  -8  21   2        2.90        2.02      9.07 o 
  -7  21   2       18.52       29.61     14.59 o 
  -6  21   2       43.06       40.39      6.58 o 
  -5  21   2       75.48       74.93     15.39 o 
  -4  21   2       64.15       70.72     11.15 o 
  -3  21   2       29.84       32.71      5.73 o 
  -2  21   2       96.04      104.81      8.39 o 
  -1  21   2      335.72      333.79     11.35 o 
   0  21   2       60.76       71.85      9.67 o 
   1  21   2      101.94      142.20     13.19 o 
   2  21   2      348.60      348.87     15.21 o 
   3  21   2       33.59       18.03      8.45 o 
   4  21   2       62.56       92.15     21.94 o 
   5  21   2        8.78       17.19     10.79 o 
   6  21   2        7.66        4.95      9.73 o 
   7  21   2        0.01        5.69      7.87 o 
   8  21   2        8.46        1.71     11.48 o 
  -8  22   2       38.75       30.41     14.32 o 
  -7  22   2       39.84       58.65      7.48 o 
  -6  22   2      250.45      269.22     31.30 o 
  -5  22   2        0.23        0.78      7.00 o 
  -4  22   2       24.77       19.45      6.93 o 
  -3  22   2      198.86      192.20     14.58 o 
  -2  22   2        0.04        2.58      3.97 o 
  -1  22   2        6.75        6.47      4.02 o 
   0  22   2      632.12      700.18     25.17 o 
   1  22   2       18.11       13.21      9.28 o 
   2  22   2       25.36       23.00      5.49 o 
   3  22   2       49.87       44.29      6.97 o 
   4  22   2       24.88       23.97      8.75 o 
   5  22   2        0.70       13.97      9.84 o 
   6  22   2       23.44       33.82     17.39 o 
   7  22   2       45.37       52.95     17.95 o 
  -7  23   2       12.42       14.88     12.49 o 
  -6  23   2        2.72        8.96      8.98 o 
  -5  23   2        6.35       13.23      9.37 o 
  -4  23   2       65.89       53.86      8.08 o 
  -3  23   2       14.79       18.64      6.85 o 
  -2  23   2       16.53       21.25      8.70 o 
  -1  23   2        2.79        5.07      5.91 o 
   0  23   2      161.68      166.03     13.81 o 
   1  23   2        1.61       49.22      7.93 o 
   2  23   2      132.17      140.69     18.75 o 
   3  23   2        8.53        3.39      7.01 o 
   4  23   2        4.34       16.34      7.25 o 
   5  23   2       97.11      115.19     17.17 o 
   6  23   2       98.81      100.01     18.45 o 
  -6  24   2        0.88       15.81     19.10 o 
  -5  24   2       47.78       69.63     17.10 o 
  -4  24   2       12.56       16.76      8.04 o 
  -3  24   2       14.71        7.22      5.89 o 
  -2  24   2        0.77        0.96      6.40 o 
  -1  24   2        5.69        6.36      4.98 o 
   0  24   2       14.90       13.54      6.62 o 
   1  24   2       25.39       23.41      9.93 o 
   2  24   2        0.24       32.07      7.69 o 
   3  24   2        3.36        1.95      8.45 o 
   4  24   2       18.92        6.40      6.73 o 
   5  24   2       39.10        7.81      9.25 o 
  -5  25   2       21.15        8.73     13.71 o 
  -4  25   2       33.71       10.89     13.85 o 
  -3  25   2        0.73        5.62      7.29 o 
  -2  25   2        0.34        2.82      6.24 o 
  -1  25   2        0.08        2.43      6.29 o 
   0  25   2       42.17       55.75     12.91 o 
   1  25   2       19.84       12.77      7.03 o 
   2  25   2       48.05       27.52     15.39 o 
   3  25   2        1.15       13.65     15.45 o 
   4  25   2       63.70       87.80     25.13 o 
  -4  26   2       27.66        9.52     12.60 o 
  -3  26   2        2.76        3.43      9.55 o 
  -2  26   2       66.40       82.59     16.81 o 
  -1  26   2       20.30        3.30      7.90 o 
   0  26   2       95.27       74.38     11.75 o 
   1  26   2       50.89       72.69     17.00 o 
   2  26   2       22.00       53.35     20.34 o 
   3  26   2       12.46        9.91     14.31 o 
   0  27   2       76.41       91.21     22.11 o 
   1  27   2       97.81      124.74     19.20 o 
   2  27   2       21.95       35.90     14.90 o 
 -14   1   3        0.30        2.60      7.35 o 
 -13   1   3        1.66        2.28      5.96 o 
 -12   1   3       30.15       32.31     21.16 o 
 -11   1   3      527.58      545.50     18.76 o 
 -10   1   3       44.46       23.18      6.87 o 
  -9   1   3       45.13       35.40      5.09 o 
  -8   1   3      831.75      831.74     19.68 o 
  -7   1   3      163.82      181.67      7.14 o 
  -6   1   3     3387.58     3430.81     33.08 o 
  -5   1   3     1969.17     1980.39     15.15 o 
  -4   1   3      544.67      489.40      9.59 o 
  -3   1   3     6354.91     6247.67     75.16 o 
  -2   1   3     6031.99     6049.25     32.82 o 
  -1   1   3     6748.51     6626.48     41.91 o 
   0   1   3       39.61       80.21      6.46 o 
   1   1   3     3017.62     3005.15     13.38 o 
   2   1   3     2385.96     2408.80     15.64 o 
   3   1   3      687.08      685.43     12.29 o 
   4   1   3      632.30      702.21     10.49 o 
   5   1   3       99.68      105.65      5.19 o 
   6   1   3     1264.32     1377.62     17.00 o 
   7   1   3      267.15      297.65     10.66 o 
   8   1   3       41.56       27.04      2.93 o 
   9   1   3      478.65      437.68     28.80 o 
  10   1   3      218.54      235.69     21.79 o 
  11   1   3       54.21       25.53      6.63 o 
  12   1   3        7.46        0.93      6.38 o 
  13   1   3        6.77        1.14      6.69 o 
 -14   2   3        3.04        9.35      9.51 o 
 -13   2   3        2.68        9.35      9.05 o 
 -12   2   3        1.12        6.17      6.08 o 
 -11   2   3       55.06       36.50      5.67 o 
 -10   2   3        6.71        8.35      5.95 o 
  -9   2   3       67.70       56.04      5.38 o 
  -8   2   3      185.98      203.36     10.34 o 
  -7   2   3     1384.72     1362.15     27.69 o 
  -6   2   3      246.32      288.47      7.76 o 
  -5   2   3     1197.79     1243.18     13.07 o 
  -4   2   3     6107.75     6288.91     44.36 o 
  -3   2   3      167.18      139.09      3.79 o 
  -2   2   3       76.19      119.78     11.48 o 
  -1   2   3     2341.98     2448.10     48.51 o 
   0   2   3     3402.07     3812.21     42.76 o 
   1   2   3        9.78        2.73      3.53 o 
   2   2   3       57.90       54.03      4.87 o 
   3   2   3      425.72      379.20      5.52 o 
   4   2   3      224.59      147.70      7.19 o 
   5   2   3     3746.14     3642.69     19.68 o 
   6   2   3      665.13      685.76     20.45 o 
   7   2   3        0.33        0.36      6.78 o 
   8   2   3     2520.62     2415.83     36.43 o 
   9   2   3      121.67      128.42      7.57 o 
  10   2   3        7.65        6.40      6.66 o 
  11   2   3       40.86       45.41     19.19 o 
  12   2   3        7.88       13.29      8.73 o 
  13   2   3       20.11        8.82      7.04 o 
 -14   3   3        0.37        3.51      8.84 o 
 -13   3   3        6.16        7.01      9.24 o 
 -12   3   3        4.42        4.40      9.06 o 
 -11   3   3       76.20       81.39     14.31 o 
 -10   3   3       64.49       54.07     10.32 o 
  -9   3   3        0.36        4.80      2.73 o 
  -8   3   3        3.93        9.31      5.61 o 
  -7   3   3      407.85      376.56      8.60 o 
  -6   3   3      116.13      139.87     14.91 o 
  -5   3   3      159.82      198.36     13.46 o 
  -4   3   3     4951.79     5250.09     30.55 o 
  -3   3   3     1807.70     1876.22     31.03 o 
  -2   3   3      590.06      580.78     27.43 o 
  -1   3   3       90.03       75.17      4.73 o 
   0   3   3        4.60        0.04      7.61 o 
   1   3   3       32.53       25.16     10.60 o 
   2   3   3       71.48       68.03     21.16 o 
   3   3   3      172.29      169.39      5.94 o 
   4   3   3       35.89       29.58      3.32 o 
   5   3   3     2127.16     2377.10     15.56 o 
   6   3   3      108.72      138.43      6.44 o 
   7   3   3      419.07      382.67     20.64 o 
   8   3   3      432.92      403.74     19.83 o 
   9   3   3      478.84      471.79      9.38 o 
  10   3   3       64.90       74.31     18.69 o 
  11   3   3       38.34       31.05     19.26 o 
  12   3   3        1.39        1.00      6.53 o 
  13   3   3        0.15        3.26      7.93 o 
 -14   4   3        0.24        2.48      8.68 o 
 -13   4   3        4.30       29.42     11.70 o 
 -12   4   3        0.98        3.11      5.42 o 
 -11   4   3      105.37      111.32     14.01 o 
 -10   4   3       77.32       83.14      6.70 o 
  -9   4   3       12.37       11.09      3.57 o 
  -8   4   3       34.23       32.24      8.67 o 
  -7   4   3      207.65      192.39      4.62 o 
  -6   4   3        7.05        5.95      5.23 o 
  -5   4   3       19.25       32.34      4.70 o 
  -4   4   3     1276.35     1411.79     12.34 o 
  -3   4   3     1159.03     1215.91     12.86 o 
  -2   4   3      337.75      377.77      6.39 o 
  -1   4   3      919.73     1025.43     51.98 o 
   0   4   3     1852.97     1844.95      9.88 o 
   1   4   3     1979.86     2097.59     51.91 o 
   2   4   3       69.43       89.99      9.32 o 
   3   4   3      744.79      842.85     18.67 o 
   4   4   3      893.75      978.47     13.99 o 
   5   4   3     1213.54     1283.76     24.70 o 
   6   4   3      188.47      189.63      5.58 o 
   7   4   3      160.50      172.33      7.76 o 
   8   4   3      333.89      361.25     10.83 o 
   9   4   3        1.94        4.16      3.35 o 
  10   4   3       70.73       54.23      9.54 o 
  11   4   3      162.78      116.92      9.19 o 
  12   4   3       26.08       42.55     22.37 o 
  13   4   3        2.42       10.03     10.44 o 
 -14   5   3       43.70       66.44     12.94 o 
 -13   5   3       23.89       46.27     18.67 o 
 -12   5   3       28.21       39.10     14.28 o 
 -11   5   3       18.00       15.55      5.52 o 
 -10   5   3       22.17       36.37     10.82 o 
  -9   5   3       85.12       89.29      8.72 o 
  -8   5   3        7.01       22.31      3.68 o 
  -7   5   3      230.05      209.57      8.44 o 
  -6   5   3       76.38       71.11     14.59 o 
  -5   5   3     1087.27     1113.54     24.04 o 
  -4   5   3      938.73      974.74     12.98 o 
  -3   5   3     1053.79     1073.00     21.94 o 
  -2   5   3      861.75      779.51      7.23 o 
  -1   5   3     2104.93     2186.69     27.35 o 
   0   5   3     1937.73     2218.02      9.57 o 
   1   5   3      929.39      993.30     26.21 o 
   2   5   3       11.02       35.15     16.14 o 
   3   5   3      473.44      483.13      4.73 o 
   4   5   3      652.63      684.65     18.02 o 
   5   5   3       10.88       24.27      8.36 o 
   6   5   3      131.05      133.08      7.74 o 
   7   5   3        0.03        1.13      8.58 o 
   8   5   3      632.40      534.92     28.04 o 
   9   5   3      129.04      108.05     11.29 o 
  10   5   3       32.49       26.82      8.59 o 
  11   5   3      130.48      122.00      5.33 o 
  12   5   3       80.62      110.67     16.01 o 
  13   5   3        9.15       10.69      8.86 o 
 -13   6   3        4.73       17.92     10.04 o 
 -12   6   3        1.10        2.02      4.64 o 
 -11   6   3      146.36      145.15      8.52 o 
 -10   6   3      176.18      142.55     16.12 o 
  -9   6   3      155.82      128.90     10.73 o 
  -8   6   3      116.67      103.95      8.58 o 
  -7   6   3       33.13       42.61     11.72 o 
  -6   6   3      547.00      542.74     11.89 o 
  -5   6   3      225.92      213.46      9.51 o 
  -4   6   3        0.16       20.57      2.77 o 
  -3   6   3       32.64       32.88      1.80 o 
  -2   6   3     4088.44     4349.65     22.05 o 
  -1   6   3      343.57      414.79     28.02 o 
   0   6   3      992.93     1066.53     10.76 o 
   1   6   3     2093.79     1963.59     12.67 o 
   2   6   3      144.65      113.38      8.26 o 
   3   6   3       27.31       32.15      4.12 o 
   4   6   3     1523.28     1610.22     30.37 o 
   5   6   3      375.41      369.17     12.43 o 
   6   6   3      438.96      415.67      4.85 o 
   7   6   3       37.91       34.10      7.65 o 
   8   6   3       10.33       14.20      3.30 o 
   9   6   3       11.89       12.87      3.09 o 
  10   6   3       31.76       38.61     12.05 o 
  11   6   3       85.57       91.38     17.79 o 
  12   6   3       36.10       77.61      8.78 o 
  13   6   3       22.15       29.41     13.88 o 
 -13   7   3        6.97       15.51     11.02 o 
 -12   7   3       34.71       48.28     11.13 o 
 -11   7   3       45.69       43.79     11.98 o 
 -10   7   3        3.56        1.48      4.20 o 
  -9   7   3      134.98      167.29      9.70 o 
  -8   7   3       12.50        7.65      3.74 o 
  -7   7   3      363.98      390.87     10.42 o 
  -6   7   3      251.19      217.31     17.09 o 
  -5   7   3       37.57       30.30      7.06 o 
  -4   7   3      797.13      822.48     12.58 o 
  -3   7   3      832.62      857.40     20.89 o 
  -2   7   3      159.73      156.31     13.81 o 
  -1   7   3      446.00      338.64      5.75 o 
   0   7   3      237.38      241.41     13.72 o 
   1   7   3      224.31      253.45      5.51 o 
   2   7   3      339.83      355.57     12.93 o 
   3   7   3     1536.61     1911.83     32.34 o 
   4   7   3     2409.47     2505.19     21.79 o 
   5   7   3     1494.52     1490.76     23.68 o 
   6   7   3     1022.90      956.19     20.98 o 
   7   7   3      107.19      229.87     12.91 o 
   8   7   3       31.90       35.55      9.47 o 
   9   7   3        1.17        2.01      3.43 o 
  10   7   3        6.20        4.97     10.89 o 
  11   7   3       20.14       35.04     17.75 o 
  12   7   3      138.26      124.09     12.64 o 
  13   7   3       18.28       19.62     10.67 o 
 -13   8   3       53.32       63.51     11.49 o 
 -12   8   3       42.53       42.73     11.89 o 
 -11   8   3       17.90       17.37     10.74 o 
 -10   8   3        2.79        1.85      7.32 o 
  -9   8   3      212.87      188.44     12.54 o 
  -8   8   3      760.38      747.93     15.83 o 
  -7   8   3      140.44      124.89      8.07 o 
  -6   8   3        5.00        2.38      1.99 o 
  -5   8   3      152.47      142.69     13.08 o 
  -4   8   3      387.63      364.74      7.26 o 
  -3   8   3      684.70      597.61     10.74 o 
  -2   8   3     1219.36     1387.18     35.35 o 
  -1   8   3     1621.21     1714.43     15.72 o 
   0   8   3     2089.26     2068.88     12.06 o 
   1   8   3       42.74      191.62     13.30 o 
   2   8   3      391.91      429.26      8.99 o 
   3   8   3      351.52      381.97     10.17 o 
   4   8   3      229.76      232.19      4.49 o 
   5   8   3       21.27       27.50      6.50 o 
   6   8   3     1053.74      977.60     23.40 o 
   7   8   3      450.69      418.17     19.31 o 
   8   8   3        6.23       14.82      5.33 o 
   9   8   3       35.46       36.30      5.97 o 
  10   8   3       18.44       22.07     11.25 o 
  11   8   3       11.14       15.00      8.05 o 
  12   8   3      135.56      165.87     23.19 o 
  13   8   3        6.18       22.54      9.21 o 
 -13   9   3        9.00       15.73      5.84 o 
 -12   9   3        0.62        0.81      6.19 o 
 -11   9   3       21.81       10.20      6.52 o 
 -10   9   3        1.49        4.65      4.45 o 
  -9   9   3       56.94       65.15      7.06 o 
  -8   9   3       58.19       59.32      5.59 o 
  -7   9   3       43.39       38.78      5.25 o 
  -6   9   3     1329.18     1280.30     16.71 o 
  -5   9   3      123.14       89.62      4.42 o 
  -4   9   3      841.99      796.34      6.19 o 
  -3   9   3       74.59       50.96      6.10 o 
  -2   9   3      220.21      213.10      9.32 o 
  -1   9   3      567.77      573.70     22.49 o 
   0   9   3      101.60      110.52      4.37 o 
   1   9   3      605.81      638.85     18.46 o 
   2   9   3     1448.15     1628.09     23.56 o 
   3   9   3       55.59       60.50      3.30 o 
   4   9   3       24.51       23.40      4.47 o 
   5   9   3        4.59       11.78      4.02 o 
   6   9   3     4017.72     3945.60     25.80 o 
   7   9   3      250.69      205.95      7.21 o 
   8   9   3      103.05       89.55      4.32 o 
   9   9   3        0.66        2.01      6.08 o 
  10   9   3       11.31        5.51      4.18 o 
  11   9   3       17.60       19.77      7.73 o 
  12   9   3       45.52       43.32     13.22 o 
  13   9   3        0.15        1.76      8.62 o 
 -13  10   3       54.52       46.33     13.06 o 
 -12  10   3        4.17        1.74      7.06 o 
 -11  10   3        9.93       12.23      8.61 o 
 -10  10   3       11.60       18.65      5.81 o 
  -9  10   3        0.04        6.27      5.33 o 
  -8  10   3      176.73      176.25      9.27 o 
  -7  10   3      275.25      285.08     12.60 o 
  -6  10   3      423.81      415.24     12.11 o 
  -5  10   3      548.62      538.34     13.31 o 
  -4  10   3     2001.00     2011.96     18.50 o 
  -3  10   3      522.06      505.13      7.01 o 
  -2  10   3      182.39      193.08      6.08 o 
  -1  10   3      505.15      481.65      8.91 o 
   0  10   3      120.73       91.14     13.37 o 
   1  10   3      539.26      628.08     10.89 o 
   2  10   3      118.62      134.53      2.63 o 
   3  10   3        1.02        0.17      6.46 o 
   4  10   3       48.63       62.99      5.33 o 
   5  10   3        2.21        0.34     10.05 o 
   6  10   3     3085.34     3092.54     35.31 o 
   7  10   3      335.51      348.82     16.73 o 
   8  10   3        6.80       17.18      4.77 o 
   9  10   3      104.45       80.27      8.47 o 
  10  10   3       11.27        7.75      7.76 o 
  11  10   3       29.98       42.46      8.21 o 
  12  10   3       88.58      109.96     14.72 o 
 -13  11   3       64.01       95.76     33.30 o 
 -12  11   3       25.31       19.52     10.14 o 
 -11  11   3       24.72       32.71     12.01 o 
 -10  11   3       37.47       17.90      4.75 o 
  -9  11   3        2.17        4.21      8.95 o 
  -8  11   3      139.07      126.92     15.08 o 
  -7  11   3        0.78        2.23      3.02 o 
  -6  11   3     3364.81     3292.77     37.21 o 
  -5  11   3      461.98      476.85     13.89 o 
  -4  11   3     2536.96     2465.35     36.52 o 
  -3  11   3      195.24      181.60      5.22 o 
  -2  11   3       52.70       57.32      3.25 o 
  -1  11   3      161.48      159.79      4.08 o 
   0  11   3      155.92      188.82      3.52 o 
   1  11   3      150.45      182.31     17.91 o 
   2  11   3     1167.68     1199.25     12.05 o 
   3  11   3      126.78      167.80      6.05 o 
   4  11   3        0.56        0.10     11.35 o 
   5  11   3       10.26       56.78     12.62 o 
   6  11   3      903.32      961.81     33.20 o 
   7  11   3     3379.76     3088.57     38.31 o 
   8  11   3       49.70       41.32      6.78 o 
   9  11   3       79.49       75.47      4.94 o 
  10  11   3       40.74       31.14     10.73 o 
  11  11   3       20.33       31.04      9.01 o 
  12  11   3        3.97        2.34      7.17 o 
 -12  12   3       24.13       15.88      6.47 o 
 -11  12   3       11.65        9.69      7.56 o 
 -10  12   3       13.47        7.45      5.93 o 
  -9  12   3       23.77       11.84      8.81 o 
  -8  12   3       17.87       27.48     14.04 o 
  -7  12   3        7.67       12.28      5.66 o 
  -6  12   3      991.95      921.17     19.78 o 
  -5  12   3      442.66      432.65     11.62 o 
  -4  12   3       77.13       67.74      6.15 o 
  -3  12   3      182.55      154.13      4.22 o 
  -2  12   3        5.72        2.41      2.15 o 
  -1  12   3        0.52        2.26      4.55 o 
   0  12   3       17.52       15.53     14.05 o 
   1  12   3       41.40       42.57      3.43 o 
   2  12   3        4.86        8.93      6.74 o 
   3  12   3       24.09       32.50      4.71 o 
   4  12   3      139.08      137.13      7.19 o 
   5  12   3       90.57      123.67     11.04 o 
   6  12   3       42.42       23.62     10.15 o 
   7  12   3        3.70        6.09      3.84 o 
   8  12   3      167.94      160.56     14.66 o 
   9  12   3       18.61       17.82      7.59 o 
  10  12   3      277.10      343.90     20.72 o 
  11  12   3       82.23       96.12     10.20 o 
  12  12   3       23.67       47.88     15.47 o 
 -12  13   3       93.49       58.45     41.11 o 
 -11  13   3       66.44       74.63     20.51 o 
 -10  13   3        3.54        7.57      5.91 o 
  -9  13   3        0.54        2.37      9.92 o 
  -8  13   3       22.55       14.28      9.54 o 
  -7  13   3      265.87      267.00     12.38 o 
  -6  13   3      293.41      300.98     11.06 o 
  -5  13   3      598.30      626.19     10.90 o 
  -4  13   3      475.38      445.93      9.40 o 
  -3  13   3      285.95      268.36      8.70 o 
  -2  13   3      351.09      334.08     11.08 o 
  -1  13   3       60.51       60.23     11.85 o 
   0  13   3      277.89      291.69      9.33 o 
   1  13   3      457.36      513.55     11.24 o 
   2  13   3       81.73       76.67      5.06 o 
   3  13   3       25.56       24.70      2.33 o 
   4  13   3      428.51      432.91     25.69 o 
   5  13   3        6.15       16.33      9.01 o 
   6  13   3        1.08        0.74     11.14 o 
   7  13   3      430.55      385.17     12.97 o 
   8  13   3      193.57      190.17     10.15 o 
   9  13   3      436.38      405.43     17.42 o 
  10  13   3       12.01        5.37      8.02 o 
  11  13   3        0.23        6.54      6.22 o 
  12  13   3        2.26       15.78      9.90 o 
 -12  14   3        6.15       20.81     10.07 o 
 -11  14   3       50.45       46.37     15.27 o 
 -10  14   3       24.98       48.76     25.20 o 
  -9  14   3      147.97      144.50     26.45 o 
  -8  14   3      468.20      490.44     17.78 o 
  -7  14   3      742.95      801.33     25.50 o 
  -6  14   3       94.60      112.25      9.61 o 
  -5  14   3        6.79        9.41      6.22 o 
  -4  14   3       17.02        9.31      4.35 o 
  -3  14   3     1367.98     1318.45     28.91 o 
  -2  14   3        3.44        3.16      2.31 o 
  -1  14   3      151.40      157.82      6.40 o 
   0  14   3       24.68       21.09     12.52 o 
   1  14   3        1.78        3.32      1.83 o 
   2  14   3       93.42       91.67      9.77 o 
   3  14   3        3.00        9.03      8.53 o 
   4  14   3        0.39       44.25      7.56 o 
   5  14   3      153.75      112.89     12.78 o 
   6  14   3      264.53      226.05     18.96 o 
   7  14   3       11.20       36.44      8.12 o 
   8  14   3      552.75      549.50     11.42 o 
   9  14   3      644.27      618.04     23.34 o 
  10  14   3        1.43        3.24      6.79 o 
  11  14   3        0.27        2.71      8.53 o 
 -12  15   3       29.66       92.46     27.89 o 
 -11  15   3        7.39       18.05     12.98 o 
 -10  15   3       25.96       17.15      8.95 o 
  -9  15   3       34.23       34.17     11.11 o 
  -8  15   3       97.00      114.97     31.93 o 
  -7  15   3      443.98      417.16     22.64 o 
  -6  15   3       21.47       57.84      5.18 o 
  -5  15   3      131.27      119.33      4.60 o 
  -4  15   3      880.68      814.08     25.13 o 
  -3  15   3     1699.47     1635.72     25.62 o 
  -2  15   3        7.90        6.86      3.78 o 
  -1  15   3      122.43      115.80      8.40 o 
   0  15   3      111.62      131.37     12.68 o 
   1  15   3       45.65       54.89     17.79 o 
   2  15   3       62.04       49.87      6.15 o 
   3  15   3        0.82        1.20      4.30 o 
   4  15   3       14.82        4.97     14.70 o 
   5  15   3       30.50        8.96      5.22 o 
   6  15   3       33.56       39.87     14.76 o 
   7  15   3        0.30        1.47      4.13 o 
   8  15   3       36.06       68.02     10.55 o 
   9  15   3      619.38      687.10     25.46 o 
  10  15   3      178.87      149.62     14.12 o 
  11  15   3      105.29      129.40     14.94 o 
 -11  16   3       48.65       33.39     16.47 o 
 -10  16   3       18.39       40.16     21.39 o 
  -9  16   3        5.19        2.15      5.55 o 
  -8  16   3      129.73      140.36     21.24 o 
  -7  16   3      794.61      766.03     32.25 o 
  -6  16   3       70.66       79.48      8.95 o 
  -5  16   3      151.19      191.03     11.83 o 
  -4  16   3       64.96       62.71      8.39 o 
  -3  16   3     1802.92     1725.58     23.08 o 
  -2  16   3      981.95      966.43     18.59 o 
  -1  16   3       95.00      111.10      8.79 o 
   0  16   3      301.16      307.68     21.46 o 
   1  16   3       37.66       54.76      7.84 o 
   2  16   3      332.02      266.75     11.02 o 
   3  16   3      315.98      269.95     12.31 o 
   4  16   3      539.26      452.05     14.91 o 
   5  16   3        7.19       10.99     16.79 o 
   6  16   3        6.58       13.06      9.77 o 
   7  16   3        0.35        3.43      6.21 o 
   8  16   3       68.46      114.52     13.11 o 
   9  16   3      109.54      127.13     27.02 o 
  10  16   3        0.18        1.12      6.05 o 
  11  16   3        1.11       10.36     10.53 o 
 -11  17   3        0.45        2.76      8.92 o 
 -10  17   3       41.19       34.25     16.73 o 
  -9  17   3        0.01       20.00      7.84 o 
  -8  17   3       75.95       69.88     11.91 o 
  -7  17   3      428.19      381.62     18.68 o 
  -6  17   3        2.19        4.65      7.51 o 
  -5  17   3       38.92       36.42     11.05 o 
  -4  17   3        4.92        8.68      8.14 o 
  -3  17   3      769.67      716.65     19.20 o 
  -2  17   3        3.03        8.36      4.12 o 
  -1  17   3      193.69      171.58     14.35 o 
   0  17   3      316.92      352.96     14.05 o 
   1  17   3       13.19        9.06     12.39 o 
   2  17   3       19.68       44.68      7.38 o 
   3  17   3        1.12        2.15      7.14 o 
   4  17   3      293.53      441.79     42.04 o 
   5  17   3       57.49       70.63      8.95 o 
   6  17   3       45.46       54.00      6.04 o 
   7  17   3       28.00       12.65      6.90 o 
   8  17   3       18.99       19.27      7.64 o 
   9  17   3       12.62       12.41      5.68 o 
  10  17   3       16.16       25.18     11.64 o 
 -10  18   3        8.18       30.07     12.57 o 
  -9  18   3        4.50       13.87      8.02 o 
  -8  18   3      103.27       98.40     13.03 o 
  -7  18   3      119.99      112.75     16.16 o 
  -6  18   3      189.09      210.69     13.92 o 
  -5  18   3       20.78       24.45      4.21 o 
  -4  18   3      424.54      391.96     20.22 o 
  -3  18   3       84.40       88.04     11.72 o 
  -2  18   3        0.07        0.88      6.18 o 
  -1  18   3       26.82       27.17      5.65 o 
   0  18   3       68.13       73.55      5.81 o 
   1  18   3      149.14      137.88      7.98 o 
   2  18   3       15.87       17.69     10.68 o 
   3  18   3      252.11      273.29     15.51 o 
   4  18   3       39.61       45.22      9.56 o 
   5  18   3      332.19      354.57     28.98 o 
   6  18   3      138.73      157.42     19.12 o 
   7  18   3       36.71       49.66     22.38 o 
   8  18   3        8.90       38.97     11.93 o 
   9  18   3        0.57       10.11      8.80 o 
  10  18   3       35.89       52.56     12.43 o 
 -10  19   3        1.27        7.35     13.65 o 
  -9  19   3       72.87       52.72      8.35 o 
  -8  19   3        4.98        9.13      8.71 o 
  -7  19   3       13.29       12.66     10.98 o 
  -6  19   3       11.83        1.84      5.56 o 
  -5  19   3        6.56        7.75      4.61 o 
  -4  19   3       88.60       88.80     10.07 o 
  -3  19   3        0.90        0.64      7.14 o 
  -2  19   3      822.73      881.21     22.59 o 
  -1  19   3     1066.52     1075.83     27.35 o 
   0  19   3        0.04        3.28      3.22 o 
   1  19   3       19.91       21.77      5.47 o 
   2  19   3      278.09      271.09     16.66 o 
   3  19   3       61.44       56.60      6.76 o 
   4  19   3       73.05       88.26     17.51 o 
   5  19   3       28.67       39.84      5.88 o 
   6  19   3       46.07       64.83     14.49 o 
   7  19   3        1.96        4.91      7.07 o 
   8  19   3        6.79       11.78     11.04 o 
   9  19   3        2.62        6.86      8.24 o 
  -9  20   3       10.75       23.22      8.79 o 
  -8  20   3       10.07        2.03      5.83 o 
  -7  20   3        8.21       19.98      7.79 o 
  -6  20   3       11.44       11.25      9.62 o 
  -5  20   3       23.78       22.60      8.31 o 
  -4  20   3        3.68        2.48      4.41 o 
  -3  20   3      120.26      126.62     11.83 o 
  -2  20   3       82.69       75.06     11.54 o 
  -1  20   3      373.79      373.25     11.44 o 
   0  20   3     1927.87     1813.85     21.07 o 
   1  20   3      928.33      845.73     15.18 o 
   2  20   3      295.81      247.86     18.38 o 
   3  20   3      195.19      194.75      9.24 o 
   4  20   3        9.47       15.30     10.67 o 
   5  20   3       70.93       77.86      9.01 o 
   6  20   3        0.21        0.36      5.81 o 
   7  20   3        1.98       12.19     12.21 o 
   8  20   3        0.07        1.50      7.53 o 
  -9  21   3       37.50       45.21     20.54 o 
  -8  21   3        0.04        4.76      8.21 o 
  -7  21   3       86.79       83.39     15.12 o 
  -6  21   3       17.46       23.43      7.47 o 
  -5  21   3        0.82        2.46      5.39 o 
  -4  21   3      214.65      175.05     13.50 o 
  -3  21   3       11.24       27.60      6.46 o 
  -2  21   3       21.71       31.60      3.59 o 
  -1  21   3      189.22      190.04      6.96 o 
   0  21   3        1.58        5.30      4.44 o 
   1  21   3      240.49      299.53     16.64 o 
   2  21   3      263.14      288.97     17.85 o 
   3  21   3      197.02      145.99     18.72 o 
   4  21   3       10.87        4.46      6.22 o 
   5  21   3       13.97       13.83      6.37 o 
   6  21   3        5.25        8.86      7.16 o 
   7  21   3        8.94       24.34     19.10 o 
   8  21   3       11.41       43.77      9.65 o 
  -8  22   3       39.14       69.62     21.06 o 
  -7  22   3       23.14       31.41     12.78 o 
  -6  22   3      647.17      668.70     22.22 o 
  -5  22   3       11.93       17.57      5.97 o 
  -4  22   3       10.20        5.19      5.01 o 
  -3  22   3       37.77       38.27      5.76 o 
  -2  22   3        2.87        2.43      6.21 o 
  -1  22   3        0.78        1.01      6.44 o 
   0  22   3       91.97      115.59     14.60 o 
   1  22   3      111.95      121.07     12.28 o 
   2  22   3        4.76        6.45      9.94 o 
   3  22   3       45.28       62.87      5.41 o 
   4  22   3      100.07       96.38     22.92 o 
   5  22   3       13.58        9.14      6.95 o 
   6  22   3       92.19      120.77     19.67 o 
   7  22   3       91.67      188.66     33.27 o 
  -7  23   3       34.36       23.83      9.80 o 
  -6  23   3      178.77      219.40     22.48 o 
  -5  23   3        2.45        1.66      7.63 o 
  -4  23   3       11.62       17.89      6.19 o 
  -3  23   3        7.05       28.15      6.41 o 
  -2  23   3      103.72      121.05     12.63 o 
  -1  23   3      232.19      233.21     15.15 o 
   0  23   3       99.80       77.29      7.48 o 
   1  23   3       57.45       50.37     14.81 o 
   2  23   3        1.79        0.43     11.83 o 
   3  23   3       27.22       44.28     21.75 o 
   4  23   3       31.67       79.92     18.86 o 
   5  23   3        1.38        3.07      7.00 o 
   6  23   3       17.15       37.93     19.10 o 
  -6  24   3      265.39      337.69     24.68 o 
  -5  24   3        1.46       13.64     10.04 o 
  -4  24   3        1.60        1.52      5.64 o 
  -3  24   3      146.85      155.00     20.96 o 
  -2  24   3       92.90       58.98      6.48 o 
  -1  24   3       53.37       75.12     17.31 o 
   0  24   3        3.42       10.29      6.24 o 
   1  24   3       50.44       50.66      9.19 o 
   2  24   3      176.92      147.62     11.19 o 
   3  24   3       23.01       13.19      5.77 o 
   4  24   3       73.92      127.31     21.88 o 
   5  24   3       11.15       19.03     11.16 o 
  -5  25   3        1.10       11.16     15.88 o 
  -4  25   3      261.54      305.91     24.71 o 
  -3  25   3      214.34      249.04     20.60 o 
  -2  25   3       24.66       31.40      6.53 o 
  -1  25   3       39.29       30.05      6.85 o 
   0  25   3       36.73       54.65     13.26 o 
   1  25   3      105.16       87.95      8.51 o 
   2  25   3       35.86       25.01      8.24 o 
   3  25   3       17.01       20.54     19.10 o 
   4  25   3        0.14        2.49     10.96 o 
  -4  26   3        2.96        1.57     11.29 o 
  -3  26   3       19.74       39.40     14.17 o 
  -2  26   3        0.15        0.26     13.19 o 
  -1  26   3        0.61        3.00      7.71 o 
   0  26   3        1.34        2.90     10.72 o 
   1  26   3        0.41        0.07      9.19 o 
   2  26   3        7.83       11.55     17.32 o 
   3  26   3       93.72      110.11     25.59 o 
   0  27   3       18.46        2.17     11.16 o 
   1  27   3       80.49       99.94     27.17 o 
 -14   0   4       19.22       20.15     12.86 o 
 -13   0   4      122.27      171.54     20.61 o 
 -12   0   4       94.18       68.12      9.06 o 
 -11   0   4      117.43      197.91     20.55 o 
 -10   0   4        5.60        7.98      6.44 o 
  -9   0   4      233.24      236.41     12.84 o 
  -8   0   4       62.27       51.74     15.37 o 
  -7   0   4      205.64      234.64     20.55 o 
  -6   0   4      562.65      887.91     16.88 o 
  -5   0   4     2879.46     3053.42     18.56 o 
  -4   0   4       46.25       46.73      9.89 o 
  -3   0   4      787.93      924.46    117.31 o 
  -2   0   4      193.30      229.19     12.31 o 
  -1   0   4     3708.57     3840.86     82.25 o 
   0   0   4      248.02      287.09     64.10 o 
   1   0   4      686.70      704.14     57.31 o 
   2   0   4      648.16      704.71     13.92 o 
   3   0   4       57.16       38.91      4.32 o 
   4   0   4        9.33        0.64      1.85 o 
   5   0   4      165.23      206.78     32.79 o 
   6   0   4      901.96      893.94     35.95 o 
   7   0   4     5141.61     5072.75     75.93 o 
   8   0   4      631.71      646.43     29.99 o 
   9   0   4     1817.30     1769.46     54.79 o 
  10   0   4       66.19      123.11      9.06 o 
  11   0   4      109.03      116.35     26.97 o 
  12   0   4       95.67      118.71     11.16 o 
  13   0   4       40.31       85.51     38.65 o 
 -14   1   4        0.80        3.41      8.23 o 
 -13   1   4        2.26        8.80      8.18 o 
 -12   1   4        1.17       49.66      6.39 o 
 -11   1   4       15.78       17.36     10.88 o 
 -10   1   4        2.25        5.55      4.39 o 
  -9   1   4       29.19       51.23      8.91 o 
  -8   1   4        3.99        9.71      3.50 o 
  -7   1   4      107.28      108.62     11.28 o 
  -6   1   4       46.44       43.56      5.85 o 
  -5   1   4      285.13      311.88     15.90 o 
  -4   1   4      127.27      115.86     24.80 o 
  -3   1   4     1084.12     1187.66     41.94 o 
  -2   1   4      757.46      876.66     55.16 o 
  -1   1   4       37.00       39.81      3.50 o 
   0   1   4      670.40      695.72      5.05 o 
   1   1   4       14.05       33.99     36.57 o 
   2   1   4      115.18      142.39     26.82 o 
   3   1   4      948.88      963.59      6.30 o 
   4   1   4       16.98       25.48      5.96 o 
   5   1   4       97.62       99.49     10.01 o 
   6   1   4      551.57      529.61     16.50 o 
   7   1   4      120.49      120.55      8.83 o 
   8   1   4      271.76      176.07     12.45 o 
   9   1   4       12.55       17.70     21.05 o 
  10   1   4      170.38      146.53     10.57 o 
  11   1   4        8.51       10.32     14.68 o 
  12   1   4        1.78        4.48     10.43 o 
  13   1   4        0.05       12.30     14.22 o 
 -14   2   4        5.17       13.80      9.48 o 
 -13   2   4      131.00       77.92     23.89 o 
 -12   2   4       22.08       28.78      8.99 o 
 -11   2   4       29.45       55.43      4.73 o 
 -10   2   4       34.04       34.57      9.59 o 
  -9   2   4      364.62      398.19     12.59 o 
  -8   2   4      443.67      445.59     26.04 o 
  -7   2   4       38.59       37.80      3.16 o 
  -6   2   4       49.27       50.88     16.29 o 
  -5   2   4     2120.61     2261.69     41.56 o 
  -4   2   4     1584.19     1676.65      7.46 o 
  -3   2   4      229.13      115.22     30.24 o 
  -2   2   4      952.28     1059.80     29.75 o 
  -1   2   4     1287.14     1134.21     10.24 o 
   0   2   4       23.23        7.21     23.06 o 
   1   2   4       54.07       82.56     26.59 o 
   2   2   4     1281.79     1421.91     42.27 o 
   3   2   4      200.10      140.24      2.93 o 
   4   2   4       10.63        7.20      3.47 o 
   5   2   4        0.68        0.18     11.88 o 
   6   2   4       60.59       61.03      4.55 o 
   7   2   4      719.74      729.66     11.85 o 
   8   2   4       20.07       30.31     12.15 o 
   9   2   4      930.58      951.78     32.13 o 
  10   2   4       41.64       41.24     14.75 o 
  11   2   4       15.42       11.21      9.45 o 
  12   2   4        8.35        5.35     16.31 o 
  13   2   4        5.51        0.46     13.64 o 
 -14   3   4       38.80       62.87     17.56 o 
 -13   3   4       53.16       59.18      9.80 o 
 -12   3   4       49.90       59.32     10.46 o 
 -11   3   4       93.83       79.50     11.84 o 
 -10   3   4       62.20       69.58      5.11 o 
  -9   3   4       79.87       70.04      5.09 o 
  -8   3   4        0.25        0.71      2.75 o 
  -7   3   4        8.15        1.86     14.73 o 
  -6   3   4      584.54      571.52     11.30 o 
  -5   3   4      227.71      228.10     18.06 o 
  -4   3   4       30.15       13.87     25.06 o 
  -3   3   4     4881.05     4970.29     18.96 o 
  -2   3   4      913.60      976.40     15.79 o 
  -1   3   4     1337.20     1356.55     21.26 o 
   0   3   4      622.90      496.23      9.18 o 
   1   3   4      780.72      701.79      8.77 o 
   2   3   4        0.85        1.32     15.26 o 
   3   3   4     1409.23     1359.00     20.34 o 
   4   3   4      286.15      173.40      9.16 o 
   5   3   4      512.70      682.21     15.91 o 
   6   3   4      407.23      417.00      5.66 o 
   7   3   4       56.72       53.54      4.52 o 
   8   3   4       12.69       13.41      5.71 o 
   9   3   4      354.10      348.88     24.26 o 
  10   3   4       65.39       73.74     10.39 o 
  11   3   4        2.90       11.49      5.67 o 
  12   3   4       34.82       46.02     25.40 o 
  13   3   4        1.62        8.72      9.71 o 
 -14   4   4        0.62        7.02      7.26 o 
 -13   4   4       18.28       23.59      8.33 o 
 -12   4   4        1.43        8.25      6.55 o 
 -11   4   4        4.40        8.37      4.76 o 
 -10   4   4        0.19        1.99      4.57 o 
  -9   4   4       86.68       77.85      4.63 o 
  -8   4   4      264.92      342.63     27.57 o 
  -7   4   4      120.72      110.20      5.96 o 
  -6   4   4      899.34      802.62     32.98 o 
  -5   4   4      354.57      317.22     20.19 o 
  -4   4   4      631.75      711.09     24.91 o 
  -3   4   4     1044.64     1054.40     12.15 o 
  -2   4   4       24.77       44.52      9.13 o 
  -1   4   4       29.98       10.54     29.12 o 
   0   4   4      200.58      152.80      6.00 o 
   1   4   4       34.07       25.83     21.94 o 
   2   4   4        2.81       11.22     13.88 o 
   3   4   4      471.29      614.65      5.61 o 
   4   4   4     1089.07     1222.32      9.13 o 
   5   4   4      443.13      544.71      5.90 o 
   6   4   4        5.75        9.74      5.03 o 
   7   4   4      175.26      150.03      8.34 o 
   8   4   4       10.27        8.71     10.29 o 
   9   4   4      251.61      223.32     12.18 o 
  10   4   4      480.89      457.09     16.65 o 
  11   4   4       12.74       18.98     12.57 o 
  12   4   4        8.76       30.62     14.06 o 
  13   4   4        0.23        1.24     11.32 o 
 -14   5   4       83.59       62.99     10.53 o 
 -13   5   4       18.32        8.13      7.36 o 
 -12   5   4        7.03        3.45      6.38 o 
 -11   5   4        0.04        2.63      4.98 o 
 -10   5   4      135.02      166.26     13.76 o 
  -9   5   4        2.13        0.97      3.42 o 
  -8   5   4       21.23       22.54      3.49 o 
  -7   5   4       63.52       61.37      8.24 o 
  -6   5   4       37.41       39.89      3.61 o 
  -5   5   4     2192.94     2267.08     12.75 o 
  -4   5   4      233.84      234.92      9.86 o 
  -3   5   4     9117.51     9561.34     84.01 o 
  -2   5   4     6299.43     7489.24    148.28 o 
  -1   5   4       56.79       49.36      5.20 o 
   0   5   4     2799.55     2995.82     92.77 o 
   1   5   4      276.93      311.59     24.80 o 
   2   5   4        0.21        4.87      8.07 o 
   3   5   4      104.21       79.06      9.40 o 
   4   5   4        0.28        0.57      1.78 o 
   5   5   4      129.04      138.55      6.60 o 
   6   5   4        1.02        4.09      4.24 o 
   7   5   4        0.36        2.17      4.82 o 
   8   5   4      130.90      123.49      8.81 o 
   9   5   4      163.16      143.17      6.82 o 
  10   5   4       57.37       73.01      4.61 o 
  11   5   4       96.81       93.75     16.83 o 
  12   5   4        0.73        0.71     10.21 o 
  13   5   4        4.77       10.08     10.07 o 
 -13   6   4        0.24        7.66      9.95 o 
 -12   6   4        0.74        5.85      6.82 o 
 -11   6   4        0.29        6.55      6.14 o 
 -10   6   4       23.93       18.42      5.13 o 
  -9   6   4      165.11      158.58     12.02 o 
  -8   6   4      197.01      186.36     12.48 o 
  -7   6   4        9.83       10.52      4.16 o 
  -6   6   4        3.65        1.77     16.10 o 
  -5   6   4      508.76      561.79     13.30 o 
  -4   6   4        3.41        5.87     10.09 o 
  -3   6   4       17.53       43.75     27.22 o 
  -2   6   4     2962.08     3185.21     31.56 o 
  -1   6   4      153.06      160.18     32.92 o 
   0   6   4      382.75      402.70      7.60 o 
   1   6   4       72.72       63.00      9.41 o 
   2   6   4        9.93       13.33     11.38 o 
   3   6   4      476.62      539.81     13.51 o 
   4   6   4      234.04      255.50     18.88 o 
   5   6   4     2371.61     2334.12     22.92 o 
   6   6   4       21.87        9.62      5.01 o 
   7   6   4       66.33       70.12      7.71 o 
   8   6   4       22.18       32.03      3.79 o 
   9   6   4       37.08       38.50     10.78 o 
  10   6   4       66.28       68.91      9.39 o 
  11   6   4        1.02        5.07     16.79 o 
  12   6   4       20.53       22.23     12.08 o 
  13   6   4       21.77       14.54     10.76 o 
 -13   7   4       17.18       29.32     10.89 o 
 -12   7   4        0.44        1.01      6.92 o 
 -11   7   4        0.51        8.41      6.01 o 
 -10   7   4      107.56      114.31      6.40 o 
  -9   7   4        4.10        3.64      3.45 o 
  -8   7   4       38.65       44.49      4.92 o 
  -7   7   4        0.45        2.72      8.01 o 
  -6   7   4       40.37       40.82      6.73 o 
  -5   7   4        0.70        0.14     14.12 o 
  -4   7   4      558.74      549.32     23.38 o 
  -3   7   4      768.49      927.26     10.37 o 
  -2   7   4     3094.93     3181.51     15.78 o 
  -1   7   4      546.62      607.13     11.67 o 
   0   7   4      186.59      266.32     21.92 o 
   1   7   4       95.69      123.05     12.38 o 
   2   7   4      655.16      723.07      7.62 o 
   3   7   4      277.38      215.97     10.08 o 
   4   7   4       41.60       31.02      8.81 o 
   5   7   4      281.28      268.78      7.74 o 
   6   7   4      392.56      339.77      8.00 o 
   7   7   4        7.36        4.25      8.71 o 
   8   7   4      121.28      128.76      8.64 o 
   9   7   4       28.13       22.78      7.66 o 
  10   7   4       41.41       32.32     17.29 o 
  11   7   4        9.43       15.88      6.85 o 
  12   7   4       23.13       60.03      8.05 o 
  13   7   4       38.74       36.46     11.90 o 
 -13   8   4       20.19       80.86     19.85 o 
 -12   8   4        0.00        2.21      6.55 o 
 -11   8   4       37.60       33.04     10.13 o 
 -10   8   4       62.99       66.81     10.40 o 
  -9   8   4       12.78       15.18      9.95 o 
  -8   8   4       15.58       18.78      3.26 o 
  -7   8   4        2.68        2.64      7.75 o 
  -6   8   4      419.19      431.35     15.57 o 
  -5   8   4      359.08      308.21     19.16 o 
  -4   8   4      311.91      273.28      8.29 o 
  -3   8   4     1587.13     1597.03     43.27 o 
  -2   8   4      125.16      124.80      6.94 o 
  -1   8   4        0.11        0.93     40.97 o 
   0   8   4        1.23       20.68      3.41 o 
   1   8   4      237.80      218.08      7.85 o 
   2   8   4       27.56       27.66     11.81 o 
   3   8   4       57.25       47.76      4.08 o 
   4   8   4      140.42      175.46      5.01 o 
   5   8   4     1607.50     1615.43     31.00 o 
   6   8   4       56.39       53.70     12.58 o 
   7   8   4      362.49      376.72     17.39 o 
   8   8   4       23.01       26.48      5.97 o 
   9   8   4      155.46      147.21     16.20 o 
  10   8   4       41.64       51.07     13.06 o 
  11   8   4       40.94       65.96     22.66 o 
  12   8   4      101.23       66.89      9.71 o 
  13   8   4        1.01        0.93      8.77 o 
 -13   9   4        0.76        8.17      8.87 o 
 -12   9   4        4.29        5.29     10.21 o 
 -11   9   4        2.28        4.58      5.37 o 
 -10   9   4        0.15        1.74      6.07 o 
  -9   9   4        0.89        2.98      3.99 o 
  -8   9   4       23.29       17.52      4.02 o 
  -7   9   4       36.48       34.14      7.94 o 
  -6   9   4      164.18      146.08     18.22 o 
  -5   9   4     2865.75     2845.74     56.55 o 
  -4   9   4      332.67      358.98     13.04 o 
  -3   9   4       97.26      110.28      4.64 o 
  -2   9   4      546.28      548.16     13.67 o 
  -1   9   4      192.56      196.41      7.62 o 
   0   9   4      612.53      752.25     56.13 o 
   1   9   4       77.17       86.58      4.92 o 
   2   9   4      669.59      745.43     10.45 o 
   3   9   4      543.95      472.70     23.98 o 
   4   9   4       38.28       25.43      4.87 o 
   5   9   4       71.33       53.11      6.00 o 
   6   9   4        8.42        3.70      5.70 o 
   7   9   4       71.79       75.34      7.27 o 
   8   9   4        2.64        7.47      4.97 o 
   9   9   4       56.72       40.14     10.99 o 
  10   9   4       13.87       28.38     13.31 o 
  11   9   4        4.85       13.02     10.76 o 
  12   9   4       12.04       35.03     12.71 o 
 -13  10   4       14.46       34.00     15.15 o 
 -12  10   4       70.79       96.12      9.95 o 
 -11  10   4      167.52      149.72     10.89 o 
 -10  10   4        7.04        3.89      8.48 o 
  -9  10   4      162.11      131.47     14.79 o 
  -8  10   4       42.96       43.48      7.29 o 
  -7  10   4        4.03        7.21      6.99 o 
  -6  10   4        1.70        0.42      9.99 o 
  -5  10   4      508.65      467.90     14.36 o 
  -4  10   4      136.30      155.26     14.93 o 
  -3  10   4      211.61      184.85      5.41 o 
  -2  10   4      128.39      121.12      4.11 o 
  -1  10   4      409.57      426.57     51.60 o 
   0  10   4      995.74     1075.38     16.11 o 
   1  10   4       33.30       34.34     11.54 o 
   2  10   4      472.85      468.50      7.42 o 
   3  10   4      602.55      622.24      8.25 o 
   4  10   4       10.52        3.76      7.29 o 
   5  10   4       25.03       13.71     12.31 o 
   6  10   4       74.00       95.38     16.48 o 
   7  10   4        2.39        4.49      5.42 o 
   8  10   4      389.93      352.26     13.18 o 
   9  10   4       14.65       13.95     13.09 o 
  10  10   4        5.56       11.54      5.65 o 
  11  10   4       78.78       95.13     15.84 o 
  12  10   4        0.86        3.64      7.31 o 
 -13  11   4       70.91       59.07     29.17 o 
 -12  11   4      112.05      178.32     25.63 o 
 -11  11   4       45.39       41.30     11.19 o 
 -10  11   4       30.81       36.32     15.13 o 
  -9  11   4        0.38        0.74      5.52 o 
  -8  11   4       60.78       61.59     10.15 o 
  -7  11   4       34.17       29.21      3.83 o 
  -6  11   4      135.24      164.52     20.42 o 
  -5  11   4      831.54      834.16     36.46 o 
  -4  11   4      176.31      167.51      4.46 o 
  -3  11   4      170.88      160.59      6.54 o 
  -2  11   4      394.27      420.99     33.57 o 
  -1  11   4       54.92       60.72      8.53 o 
   0  11   4      476.25      534.26     12.28 o 
   1  11   4      910.68      902.72     10.95 o 
   2  11   4      158.13      164.89      6.01 o 
   3  11   4      121.38      112.95     15.50 o 
   4  11   4       69.35       80.59      7.65 o 
   5  11   4      140.83      117.83      8.40 o 
   6  11   4      160.29      104.62      7.98 o 
   7  11   4       69.89       66.93     12.86 o 
   8  11   4      132.69      127.64     12.91 o 
   9  11   4       13.52       14.78      4.36 o 
  10  11   4        0.06        2.16     15.80 o 
  11  11   4       15.76       26.52      9.38 o 
  12  11   4        0.07       17.54     12.40 o 
 -12  12   4       44.58       55.45     19.74 o 
 -11  12   4        0.20        1.45     11.44 o 
 -10  12   4       49.63       60.07     14.71 o 
  -9  12   4       28.30       28.68      6.30 o 
  -8  12   4        2.49        9.95      4.38 o 
  -7  12   4       80.47       57.16      9.61 o 
  -6  12   4        0.34        6.67      9.00 o 
  -5  12   4       52.21       60.31     16.86 o 
  -4  12   4      454.69      445.77     20.94 o 
  -3  12   4       10.53       12.66     12.37 o 
  -2  12   4       45.38       77.83      3.05 o 
  -1  12   4       24.29       20.32     17.00 o 
   0  12   4      183.42      189.63     10.52 o 
   1  12   4      511.44      594.05     18.71 o 
   2  12   4        0.09        0.76      5.01 o 
   3  12   4       64.03       63.13      3.63 o 
   4  12   4      239.20      212.96      5.45 o 
   5  12   4      173.67      158.77     12.47 o 
   6  12   4      125.61      292.38     16.33 o 
   7  12   4       62.83       48.47      5.66 o 
   8  12   4     1139.97     1041.51     19.66 o 
   9  12   4       11.48        8.61     12.58 o 
  10  12   4       28.83       26.97      6.11 o 
  11  12   4       47.53       99.81     16.88 o 
  12  12   4        3.45        5.97      9.56 o 
 -12  13   4        8.39        1.62      8.62 o 
 -11  13   4        2.12        5.25      6.61 o 
 -10  13   4        2.75        0.70      8.98 o 
  -9  13   4       24.80       42.54     15.26 o 
  -8  13   4       84.98      103.13     17.26 o 
  -7  13   4       98.86      104.92      8.00 o 
  -6  13   4      172.89      179.95      8.25 o 
  -5  13   4      849.27      786.01     20.16 o 
  -4  13   4     1381.39     1322.15     33.27 o 
  -3  13   4        4.48        7.09      3.61 o 
  -2  13   4      116.49       98.14     18.99 o 
  -1  13   4      175.11      189.45      8.27 o 
   0  13   4       33.20       34.23     19.83 o 
   1  13   4        0.02        0.58      5.05 o 
   2  13   4      196.23      196.10      9.27 o 
   3  13   4        3.47        8.31      6.52 o 
   4  13   4      308.97      322.68     13.15 o 
   5  13   4        0.00        3.49      3.26 o 
   6  13   4      391.91      292.41     13.76 o 
   7  13   4        1.03        5.49      7.68 o 
   8  13   4      273.55      279.71     10.66 o 
   9  13   4      204.51      178.02     12.94 o 
  10  13   4        0.06        4.38     14.35 o 
  11  13   4        3.02       17.27      7.91 o 
 -12  14   4       28.95       63.39     25.99 o 
 -11  14   4        0.29        0.10      9.79 o 
 -10  14   4      104.58      135.57     22.64 o 
  -9  14   4        0.00       12.16      8.30 o 
  -8  14   4      119.72      125.72     12.61 o 
  -7  14   4      375.77      374.41     12.22 o 
  -6  14   4      364.70      363.05     13.91 o 
  -5  14   4        1.07        0.90      9.96 o 
  -4  14   4      156.80      233.64     19.91 o 
  -3  14   4      213.98      205.27      5.13 o 
  -2  14   4      388.88      361.16     13.09 o 
  -1  14   4       43.83       36.20      9.46 o 
   0  14   4      298.67      281.98     16.70 o 
   1  14   4       16.20       18.48     11.03 o 
   2  14   4      204.74      222.25      9.73 o 
   3  14   4      177.65      153.60      7.64 o 
   4  14   4       18.43       29.51      4.22 o 
   5  14   4       28.26       34.25      5.09 o 
   6  14   4       22.21       13.81      7.54 o 
   7  14   4        0.53        1.79      6.06 o 
   8  14   4      517.25      523.40     19.73 o 
   9  14   4      106.23      110.17     15.40 o 
  10  14   4        0.00        6.65      6.17 o 
  11  14   4       12.15       14.81      6.45 o 
 -11  15   4        0.08        0.43      9.92 o 
 -10  15   4        0.18        0.32      8.66 o 
  -9  15   4        0.17        0.92      7.75 o 
  -8  15   4      405.67      357.64     20.06 o 
  -7  15   4       38.17       31.93      6.11 o 
  -6  15   4       98.47      110.52     10.76 o 
  -5  15   4      271.88      264.34     13.83 o 
  -4  15   4      825.69      733.97     16.93 o 
  -3  15   4     1162.63     1168.52     32.33 o 
  -2  15   4      928.02      862.07     16.47 o 
  -1  15   4        9.56        7.54      7.60 o 
   0  15   4       36.40       33.85     13.08 o 
   1  15   4      100.63       91.41     10.83 o 
   2  15   4      116.42       91.23      9.16 o 
   3  15   4        4.26        2.82      3.11 o 
   4  15   4      686.99      638.62     18.56 o 
   5  15   4      189.20      165.59     10.31 o 
   6  15   4        0.27        2.88      4.09 o 
   7  15   4      338.91      287.53     19.62 o 
   8  15   4       14.02       51.27      7.50 o 
   9  15   4      203.69      197.70     17.15 o 
  10  15   4        1.25        2.89      6.88 o 
  11  15   4       14.46        4.14      6.88 o 
 -11  16   4       40.69       60.03     14.59 o 
 -10  16   4      186.16      201.17     24.40 o 
  -9  16   4       69.06      100.42     12.53 o 
  -8  16   4        1.72        1.81      9.52 o 
  -7  16   4      174.20      165.45     11.51 o 
  -6  16   4      127.57      112.07     10.98 o 
  -5  16   4       35.02       37.90     12.87 o 
  -4  16   4        5.76        2.22      6.86 o 
  -3  16   4      823.71      835.05     33.31 o 
  -2  16   4        0.33        2.88      5.08 o 
  -1  16   4      337.50      328.01     16.35 o 
   0  16   4       44.70       44.68     10.73 o 
   1  16   4       23.28       17.41      6.03 o 
   2  16   4      263.56      255.66      9.54 o 
   3  16   4       28.64       12.39      4.88 o 
   4  16   4      283.36      240.51      9.88 o 
   5  16   4        7.52       13.32      7.99 o 
   6  16   4        2.94        3.02      5.68 o 
   7  16   4        6.28        7.06      8.73 o 
   8  16   4      228.84      213.04     16.28 o 
   9  16   4        8.86       17.77      9.42 o 
  10  16   4       81.10       54.50      6.56 o 
 -11  17   4       15.07       14.17     12.01 o 
 -10  17   4        0.04        3.14      8.57 o 
  -9  17   4       16.41       16.19      9.66 o 
  -8  17   4        1.34        2.48      6.76 o 
  -7  17   4      261.19      228.53     32.55 o 
  -6  17   4       29.84       42.76      8.95 o 
  -5  17   4       20.98       23.72      6.08 o 
  -4  17   4      204.05      286.62     23.11 o 
  -3  17   4      484.53      546.06     16.57 o 
  -2  17   4       84.49       72.73     12.77 o 
  -1  17   4      111.65       93.47     10.07 o 
   0  17   4      148.02      136.15     10.63 o 
   1  17   4       22.42       17.48      9.05 o 
   2  17   4       96.61       84.30      5.08 o 
   3  17   4       37.34       24.02      6.37 o 
   4  17   4      166.99      112.02     12.52 o 
   5  17   4       23.96       15.42      9.30 o 
   6  17   4       18.19       11.09      6.80 o 
   7  17   4       12.12       15.42      9.30 o 
   8  17   4      176.30      217.17     19.70 o 
   9  17   4       29.96       43.94      9.32 o 
  10  17   4       86.91       70.21     12.88 o 
 -10  18   4        7.35       20.03     12.02 o 
  -9  18   4       37.68       27.57      7.82 o 
  -8  18   4      157.95      177.70     21.31 o 
  -7  18   4       94.50      107.34     20.85 o 
  -6  18   4        1.72        4.74      5.51 o 
  -5  18   4        0.98        0.43      5.41 o 
  -4  18   4        1.91        1.81      5.46 o 
  -3  18   4       53.94       53.03     15.03 o 
  -2  18   4       12.97        4.30      6.00 o 
  -1  18   4     1186.39     1144.24     20.25 o 
   0  18   4       56.02       70.46      8.79 o 
   1  18   4        5.00        4.84      7.48 o 
   2  18   4       50.77       52.65      5.53 o 
   3  18   4        9.97       14.27      4.37 o 
   4  18   4       17.78       34.23      6.31 o 
   5  18   4        9.69        2.73      8.26 o 
   6  18   4        9.35       14.72      8.55 o 
   7  18   4       40.29       48.77      9.07 o 
   8  18   4       22.50       41.61     11.38 o 
   9  18   4        4.61       17.37      9.50 o 
  10  18   4      106.65      116.00     20.45 o 
 -10  19   4        1.01       12.07     13.78 o 
  -9  19   4       27.37       15.74      8.93 o 
  -8  19   4       63.63       88.63     16.23 o 
  -7  19   4        6.99        3.31      9.62 o 
  -6  19   4       89.07       87.62     21.81 o 
  -5  19   4      131.50      131.06     12.02 o 
  -4  19   4      248.31      245.86     18.87 o 
  -3  19   4       17.95       15.80     10.31 o 
  -2  19   4       10.27       13.02      8.12 o 
  -1  19   4     1937.90     1884.50     29.10 o 
   0  19   4       26.69       13.52      4.95 o 
   1  19   4       42.70       46.55      9.80 o 
   2  19   4       16.94       36.67      8.22 o 
   3  19   4       32.34       34.03      7.08 o 
   4  19   4       35.35       71.49      8.11 o 
   5  19   4       11.81       22.57     11.17 o 
   6  19   4        9.97        1.18      5.95 o 
   7  19   4        0.01        0.44      6.95 o 
   8  19   4       57.64       54.47     20.48 o 
   9  19   4        0.64        1.81      9.30 o 
  -9  20   4      310.84      369.13     26.45 o 
  -8  20   4       78.70       84.59     15.16 o 
  -7  20   4        0.12        0.35      9.74 o 
  -6  20   4      201.55      191.21     17.21 o 
  -5  20   4       54.32       41.34      8.90 o 
  -4  20   4      417.96      473.44     18.16 o 
  -3  20   4       39.70       50.59      8.40 o 
  -2  20   4      128.54      127.06      6.37 o 
  -1  20   4       61.02       67.21      8.33 o 
   0  20   4      148.51      163.98     11.90 o 
   1  20   4        5.19        2.19      4.03 o 
   2  20   4       87.00       81.59     10.47 o 
   3  20   4       43.85       40.36      8.55 o 
   4  20   4       21.94       22.86      8.73 o 
   5  20   4       24.74       44.46     14.69 o 
   6  20   4        1.72        3.13      6.29 o 
   7  20   4        0.32        4.34      6.19 o 
   8  20   4      110.39       77.02     22.36 o 
   9  20   4       13.71       12.40     10.70 o 
  -9  21   4       84.45      118.05     25.20 o 
  -8  21   4       13.88       19.56      8.31 o 
  -7  21   4        0.20        1.88     10.28 o 
  -6  21   4       30.54       20.89     15.38 o 
  -5  21   4       65.59       89.43      9.52 o 
  -4  21   4       28.17       14.42      4.94 o 
  -3  21   4      168.13      160.07     14.36 o 
  -2  21   4      168.29      171.87      7.80 o 
  -1  21   4      364.13      345.73     12.83 o 
   0  21   4        3.75        9.56      4.62 o 
   1  21   4       34.68       39.28     10.27 o 
   2  21   4      180.40      194.34     15.55 o 
   3  21   4       49.23       64.30      8.12 o 
   4  21   4       71.71       75.50     14.97 o 
   5  21   4        1.32        1.17      5.30 o 
   6  21   4      101.82      119.18     11.54 o 
   7  21   4       57.78       77.38     14.45 o 
   8  21   4       34.09       68.62     12.96 o 
  -8  22   4        1.64        8.47     12.34 o 
  -7  22   4      105.13      102.94     14.76 o 
  -6  22   4      234.87      239.71     16.61 o 
  -5  22   4        0.14        1.26      6.49 o 
  -4  22   4        1.27        1.65      3.84 o 
  -3  22   4        0.48        1.01      5.85 o 
  -2  22   4      145.08      129.80     12.47 o 
  -1  22   4      544.97      505.19     17.44 o 
   0  22   4       50.02       61.33     10.11 o 
   1  22   4      393.40      411.79     19.42 o 
   2  22   4      114.67       91.73      7.44 o 
   3  22   4       33.77       19.03      5.25 o 
   4  22   4        0.99        9.93      6.11 o 
   5  22   4       33.95       38.91      7.11 o 
   6  22   4        3.14        6.50      7.51 o 
   7  22   4       19.99       18.96     11.22 o 
  -7  23   4      318.83      324.63     25.72 o 
  -6  23   4       86.57       37.68     12.11 o 
  -5  23   4      128.05      143.08     15.05 o 
  -4  23   4        4.86        3.37      4.86 o 
  -3  23   4       42.81       32.17      7.01 o 
  -2  23   4       58.99       36.24      8.30 o 
  -1  23   4        6.27        2.94      5.57 o 
   0  23   4      156.26      167.05     13.10 o 
   1  23   4     1182.05     1158.77     23.18 o 
   2  23   4      139.55      147.25     14.03 o 
   3  23   4       67.43       53.47      8.51 o 
   4  23   4       41.89       62.90     12.69 o 
   5  23   4       88.50       82.17     12.07 o 
   6  23   4      115.61      113.20     25.20 o 
  -6  24   4       19.24       27.29     19.29 o 
  -5  24   4        0.27        3.25      9.10 o 
  -4  24   4       75.08       73.73      9.15 o 
  -3  24   4       83.15       90.56     10.21 o 
  -2  24   4        5.78        6.93      5.39 o 
  -1  24   4        6.65        7.04      6.84 o 
   0  24   4        1.80        3.15      5.16 o 
   1  24   4       54.87       66.81      7.76 o 
   2  24   4      148.84      177.20     22.74 o 
   3  24   4      115.92      113.59     23.26 o 
   4  24   4       77.22       75.86     18.31 o 
   5  24   4      132.77      103.09     20.41 o 
  -5  25   4      214.24      189.94     18.03 o 
  -4  25   4       21.60       32.97     10.03 o 
  -3  25   4        2.60        8.90      6.11 o 
  -2  25   4       16.06       35.98     11.21 o 
  -1  25   4       24.09       33.92      8.51 o 
   0  25   4        4.88        7.28      6.96 o 
   1  25   4      144.95      160.42     19.81 o 
   2  25   4       34.00       62.67     21.59 o 
   3  25   4        2.64        1.05      7.61 o 
   4  25   4       23.25       45.02     13.98 o 
  -4  26   4       62.69       56.50     21.46 o 
  -2  26   4        1.88        3.61     10.11 o 
  -1  26   4      122.16      124.00     16.15 o 
   0  26   4        0.45        0.26      7.30 o 
   1  26   4       57.83       52.96     16.21 o 
   2  26   4       16.93       22.38     13.85 o 
 -14   1   5        2.10        6.48      7.91 o 
 -13   1   5        5.56        9.14      5.95 o 
 -12   1   5        7.02       14.44      4.79 o 
 -11   1   5      119.18      102.20     10.15 o 
 -10   1   5       15.72       15.27      4.20 o 
  -9   1   5       64.79       59.90      5.75 o 
  -8   1   5      218.54      212.38      8.81 o 
  -7   1   5      257.02      259.16      9.36 o 
  -6   1   5      565.31      568.99      9.36 o 
  -5   1   5      527.45      560.62     13.46 o 
  -4   1   5     1491.16     1522.27     22.70 o 
  -3   1   5      105.14      143.58      3.64 o 
  -2   1   5      935.52     1019.10     13.62 o 
  -1   1   5       12.74        2.50      1.18 o 
   0   1   5      239.90      221.22      9.88 o 
   1   1   5      349.89      366.43      3.59 o 
   2   1   5     1902.48     1891.55     17.89 o 
   3   1   5     2363.76     2600.32     19.61 o 
   4   1   5       11.85       27.89      3.09 o 
   5   1   5      266.56      271.49      5.30 o 
   6   1   5      114.94      127.53      6.52 o 
   7   1   5      167.10      209.37      6.59 o 
   8   1   5       89.13       84.16      5.06 o 
   9   1   5      224.28      221.36     11.30 o 
  10   1   5       55.10       59.81     13.88 o 
  11   1   5        0.60       10.03      7.55 o 
  12   1   5       16.74        0.95      7.03 o 
  13   1   5       32.50       21.13     12.07 o 
 -14   2   5       32.17       48.26     25.10 o 
 -13   2   5      226.45      211.63     17.02 o 
 -12   2   5       40.88       46.39      6.33 o 
 -11   2   5      120.60      132.27     11.82 o 
 -10   2   5       16.54       19.90      8.55 o 
  -9   2   5        0.08       18.30      5.55 o 
  -8   2   5       92.65       87.16      8.93 o 
  -7   2   5      139.11      163.34      8.20 o 
  -6   2   5      380.78      347.83     11.41 o 
  -5   2   5      153.93      193.70      8.45 o 
  -4   2   5       15.90       12.77      4.04 o 
  -3   2   5      548.47      560.96      7.42 o 
  -2   2   5      477.21      476.82     12.86 o 
  -1   2   5      176.04      193.35      7.77 o 
   0   2   5       93.22       93.19      8.20 o 
   1   2   5      405.05      478.67      6.74 o 
   2   2   5        0.03       12.77      1.54 o 
   3   2   5     2622.23     2578.33     25.44 o 
   4   2   5      162.45      182.38      3.86 o 
   5   2   5       10.12       21.03      5.42 o 
   6   2   5       34.15       40.96      8.54 o 
   7   2   5      586.68      598.52     13.74 o 
   8   2   5      229.97      219.75     13.75 o 
   9   2   5      164.20      172.59     12.80 o 
  10   2   5       60.43       60.57     19.94 o 
  11   2   5        9.02       53.43     28.91 o 
  12   2   5        0.07        1.19     10.46 o 
  13   2   5        0.04        9.83      8.30 o 
 -14   3   5       15.44       27.86      9.80 o 
 -13   3   5        5.35       27.83     11.42 o 
 -12   3   5        8.73       22.05      8.64 o 
 -11   3   5      230.37      193.89     12.10 o 
 -10   3   5        8.64        7.85      6.45 o 
  -9   3   5        2.50        1.20      4.69 o 
  -8   3   5       97.38      104.12      8.30 o 
  -7   3   5        0.35        2.91      4.03 o 
  -6   3   5      315.19      297.00     13.38 o 
  -5   3   5      896.51      931.49     13.40 o 
  -4   3   5      367.02      443.30     14.10 o 
  -3   3   5     1982.47     2108.87     27.52 o 
  -2   3   5      539.65      560.00      4.59 o 
  -1   3   5     1170.81     1288.65     12.96 o 
   0   3   5      432.08      514.64     19.77 o 
   1   3   5      127.26      107.90     11.20 o 
   2   3   5      887.70      983.74      7.44 o 
   3   3   5      777.54      806.27     20.37 o 
   4   3   5      168.50      202.36     11.45 o 
   5   3   5      454.52      461.71      7.43 o 
   6   3   5       42.61       45.06      3.74 o 
   7   3   5      145.21      137.05     11.55 o 
   8   3   5        0.05        0.19      7.86 o 
   9   3   5      111.51      165.29     25.66 o 
  10   3   5        5.48        3.39     12.39 o 
  11   3   5        1.55        1.01      6.95 o 
  12   3   5       14.07       14.78     11.57 o 
  13   3   5       15.78       14.22      7.95 o 
 -13   4   5      140.77      158.64     15.03 o 
 -12   4   5        1.29        2.36      6.26 o 
 -11   4   5      113.77      118.80      8.51 o 
 -10   4   5      183.93      175.24     12.58 o 
  -9   4   5       46.69       72.32     18.95 o 
  -8   4   5        5.55       10.46      5.34 o 
  -7   4   5      508.20      479.76     14.71 o 
  -6   4   5      206.68      196.80      6.75 o 
  -5   4   5      254.70      233.60      6.80 o 
  -4   4   5      344.02      407.50     13.26 o 
  -3   4   5      419.63      513.06     13.13 o 
  -2   4   5      252.23      315.70     17.07 o 
  -1   4   5     3116.86     3068.38     34.23 o 
   0   4   5     3125.96     3245.55     19.86 o 
   1   4   5      138.45      212.18      4.38 o 
   2   4   5       56.45       41.47      3.78 o 
   3   4   5     1128.58     1192.59     22.60 o 
   4   4   5      340.84      350.88     17.50 o 
   5   4   5        0.07        3.83     14.56 o 
   6   4   5        0.98        0.42      9.55 o 
   7   4   5     1409.86     1371.38     26.19 o 
   8   4   5      120.04      114.13      6.93 o 
   9   4   5      474.59      448.13     20.66 o 
  10   4   5      532.98      598.74     28.09 o 
  11   4   5       22.33       32.32     19.68 o 
  12   4   5        2.68        5.30     13.61 o 
  13   4   5       14.48       37.04     14.93 o 
 -13   5   5        0.06        2.79      9.05 o 
 -12   5   5        0.96        1.66      5.52 o 
 -11   5   5        3.58        4.79      4.54 o 
 -10   5   5        2.03        6.64      7.05 o 
  -9   5   5       15.05       14.43      4.19 o 
  -8   5   5      195.19      158.94      6.28 o 
  -7   5   5      102.64       95.74      7.47 o 
  -6   5   5       45.40       53.04      9.74 o 
  -5   5   5      175.36      151.01     15.12 o 
  -4   5   5      493.28      580.58     16.48 o 
  -3   5   5     1007.80     1088.13     10.34 o 
  -2   5   5     1574.03     1871.80     28.76 o 
  -1   5   5        2.11        1.66      2.90 o 
   0   5   5       16.70       29.48     13.61 o 
   1   5   5       55.75       51.00      7.56 o 
   2   5   5       13.85       27.67      7.55 o 
   3   5   5       33.90       30.49      7.25 o 
   4   5   5        2.30        2.72      7.94 o 
   5   5   5      579.58      612.75     14.13 o 
   6   5   5       19.91       23.93      5.59 o 
   7   5   5      402.02      379.77     19.39 o 
   8   5   5       52.23       55.64     12.07 o 
   9   5   5       62.30       55.33     17.16 o 
  10   5   5      180.15      183.94     25.94 o 
  11   5   5       75.98       72.14     16.89 o 
  12   5   5       37.19       46.37     17.84 o 
  13   5   5        0.63        0.00      8.53 o 
 -13   6   5      123.17      121.06     13.92 o 
 -12   6   5        4.80        3.96      7.44 o 
 -11   6   5       29.52       29.73      8.96 o 
 -10   6   5      247.14      221.34     11.20 o 
  -9   6   5       21.51       24.64     12.43 o 
  -8   6   5       35.98       57.39     10.61 o 
  -7   6   5      307.39      275.79      9.27 o 
  -6   6   5      102.22       91.15      7.75 o 
  -5   6   5        7.21       16.12      3.93 o 
  -4   6   5      227.36      195.47     12.30 o 
  -3   6   5     3164.30     3628.42     23.45 o 
  -2   6   5     1564.14     1834.17     29.88 o 
  -1   6   5     2093.70     2161.68     38.53 o 
   0   6   5     1976.85     2304.49     35.22 o 
   1   6   5       80.17       88.60      4.53 o 
   2   6   5      277.36      292.80      8.43 o 
   3   6   5       31.76       24.84      5.01 o 
   4   6   5        6.02        5.79      6.65 o 
   5   6   5      144.28      104.37     18.53 o 
   6   6   5      123.44      107.16     15.27 o 
   7   6   5      632.68      637.44     21.07 o 
   8   6   5       45.31       49.74      4.46 o 
   9   6   5       18.66       14.42      3.57 o 
  10   6   5       45.09       58.98      6.95 o 
  11   6   5      105.28      190.81     27.63 o 
  12   6   5        0.40        0.78     11.16 o 
  13   6   5        0.02        2.66      9.54 o 
 -13   7   5        1.47        8.65     12.81 o 
 -12   7   5       21.61       16.57      8.21 o 
 -11   7   5        1.65        6.73      5.05 o 
 -10   7   5        1.94        2.56      5.79 o 
  -9   7   5       65.17       50.72      6.73 o 
  -8   7   5       21.56       20.80      9.62 o 
  -7   7   5       30.77       38.45      8.44 o 
  -6   7   5      160.07      174.56      9.02 o 
  -5   7   5       73.13       61.84      6.20 o 
  -4   7   5      415.72      377.36     11.96 o 
  -3   7   5     2570.60     2843.36     32.94 o 
  -2   7   5     2213.10     2490.02     22.35 o 
  -1   7   5       65.00       55.36      2.92 o 
   0   7   5       75.40       85.92      5.45 o 
   1   7   5      652.09      697.93      5.86 o 
   2   7   5      329.65      289.73      9.14 o 
   3   7   5        7.55       22.43      3.34 o 
   4   7   5      135.18      141.60     10.62 o 
   5   7   5      386.47      358.03      8.86 o 
   6   7   5      332.01      287.58     14.86 o 
   7   7   5      570.50      534.07     12.29 o 
   8   7   5        8.84        8.55      6.85 o 
   9   7   5      173.37      166.16     14.65 o 
  10   7   5       81.85       82.87     19.11 o 
  11   7   5       28.33       23.52     12.88 o 
  12   7   5       30.94       48.51     11.70 o 
 -13   8   5        0.74        1.99      7.35 o 
 -12   8   5        8.03       16.40     15.75 o 
 -11   8   5        8.35       12.23      6.57 o 
 -10   8   5      187.75      186.17     12.30 o 
  -9   8   5       10.52        5.70      7.17 o 
  -8   8   5      299.81      310.25     12.55 o 
  -7   8   5      153.25      149.94      9.61 o 
  -6   8   5       45.46       54.26      5.55 o 
  -5   8   5     1960.15     2024.49     24.23 o 
  -4   8   5      755.52      849.84      9.23 o 
  -3   8   5        8.62        5.92      6.40 o 
  -2   8   5     1158.58     1144.50     16.51 o 
  -1   8   5     1900.70     2065.54     19.81 o 
   0   8   5      957.87      836.79     20.35 o 
   1   8   5        0.94        2.14      3.23 o 
   2   8   5      162.22      152.99      7.29 o 
   3   8   5       63.28       68.44      4.45 o 
   4   8   5       35.69       17.72      4.86 o 
   5   8   5      407.57      420.48      6.85 o 
   6   8   5      426.02      425.14      8.85 o 
   7   8   5       13.11        7.65      3.69 o 
   8   8   5       30.64       17.26      5.26 o 
   9   8   5      123.45      140.86     17.18 o 
  10   8   5       21.76       27.93      8.81 o 
  11   8   5       14.51       26.54     13.74 o 
  12   8   5      134.05      129.79     15.28 o 
 -13   9   5        8.86       20.49      9.97 o 
 -12   9   5       26.75        9.43      8.92 o 
 -11   9   5        9.44       16.20      6.46 o 
 -10   9   5       22.33       32.50     12.24 o 
  -9   9   5       76.24       70.78     10.12 o 
  -8   9   5       61.38       75.94      7.19 o 
  -7   9   5       11.55       12.61      3.76 o 
  -6   9   5       40.07       41.43      2.87 o 
  -5   9   5      441.53      447.34     15.27 o 
  -4   9   5       34.58       37.47      3.98 o 
  -3   9   5       17.05       13.40      9.02 o 
  -2   9   5      531.49      546.11      9.35 o 
  -1   9   5       94.78      122.92     13.82 o 
   0   9   5     4518.01     4660.26     60.05 o 
   1   9   5      405.34      468.82     11.13 o 
   2   9   5       95.93       78.13      5.52 o 
   3   9   5       10.25        2.00      1.35 o 
   4   9   5      206.39      148.45      5.74 o 
   5   9   5      291.21      270.44     10.24 o 
   6   9   5        0.54        4.29      2.89 o 
   7   9   5       30.35       37.17      7.99 o 
   8   9   5      251.73      231.11     19.93 o 
   9   9   5      149.87      161.42     12.90 o 
  10   9   5       28.92       54.25     12.41 o 
  11   9   5       29.65       46.33     12.57 o 
  12   9   5       29.89       11.47      6.86 o 
 -13  10   5        0.62        8.73     10.89 o 
 -12  10   5       14.66       48.15     22.54 o 
 -11  10   5       10.33        8.50      9.42 o 
 -10  10   5        8.67        9.15      8.33 o 
  -9  10   5        4.52        5.40      9.75 o 
  -8  10   5      237.91      260.36     14.94 o 
  -7  10   5      247.77      218.49     20.96 o 
  -6  10   5      330.06      347.83     12.36 o 
  -5  10   5        0.52        1.25      2.60 o 
  -4  10   5      950.60      950.07     27.30 o 
  -3  10   5      402.41      401.98     12.89 o 
  -2  10   5      220.26      262.90     12.88 o 
  -1  10   5      149.38      186.66      7.93 o 
   0  10   5     1933.99     1981.97     28.39 o 
   1  10   5      903.71      920.23      9.32 o 
   2  10   5      923.59      947.27     17.15 o 
   3  10   5      883.97      910.72     15.93 o 
   4  10   5      124.71      118.19      9.27 o 
   5  10   5       35.77       25.81      5.64 o 
   6  10   5      373.83      342.00     11.72 o 
   7  10   5       24.13       36.10      6.92 o 
   8  10   5       18.53       49.60     11.85 o 
   9  10   5        1.31        1.66      7.58 o 
  10  10   5      240.79      235.99     20.06 o 
  11  10   5        0.52        4.29      7.19 o 
  12  10   5       30.01       13.41      7.59 o 
 -12  11   5      181.74      126.53     13.37 o 
 -11  11   5      302.19      367.13     29.39 o 
 -10  11   5        5.78       12.09      6.23 o 
  -9  11   5        5.06       13.63      3.90 o 
  -8  11   5       10.07        9.60      9.64 o 
  -7  11   5      386.56      397.53      9.95 o 
  -6  11   5     1144.82     1181.03     29.29 o 
  -5  11   5      290.17      345.72     13.98 o 
  -4  11   5      509.86      526.68     10.39 o 
  -3  11   5      343.33      372.22      7.04 o 
  -2  11   5      152.29      170.44      5.13 o 
  -1  11   5      339.91      354.13     11.33 o 
   0  11   5      327.97      338.23     10.68 o 
   1  11   5      663.99      770.86     31.10 o 
   2  11   5        0.10        1.87      4.62 o 
   3  11   5       28.44       33.76      4.48 o 
   4  11   5      599.13      570.06     12.06 o 
   5  11   5        5.86        2.51      2.83 o 
   6  11   5       34.16       27.24      7.61 o 
   7  11   5       34.26       27.53      4.88 o 
   8  11   5      134.60      114.94     12.76 o 
   9  11   5       96.92       97.33     15.11 o 
  10  11   5        5.01        8.59      6.35 o 
  11  11   5       38.14       39.68     17.82 o 
  12  11   5        2.67        6.13      6.83 o 
 -12  12   5       19.31       17.69      8.11 o 
 -11  12   5       35.21       18.34     14.31 o 
 -10  12   5       13.28        8.17     10.46 o 
  -9  12   5        0.05        0.47      9.07 o 
  -8  12   5       69.90       82.78     14.06 o 
  -7  12   5        0.81        3.44     10.31 o 
  -6  12   5       94.20      104.42      5.17 o 
  -5  12   5       57.95       46.64      7.56 o 
  -4  12   5      438.21      408.58     13.69 o 
  -3  12   5      171.86      175.10     10.23 o 
  -2  12   5      144.95      143.92      4.83 o 
  -1  12   5       21.60       24.85      3.49 o 
   0  12   5      354.83      326.87     12.43 o 
   1  12   5      194.72      161.80      6.46 o 
   2  12   5      135.66      108.15      6.87 o 
   3  12   5      584.53      633.49     17.94 o 
   4  12   5       93.21      156.67     24.01 o 
   5  12   5      130.18      148.57     11.81 o 
   6  12   5      114.48       98.94      8.93 o 
   7  12   5      123.75      110.39     10.94 o 
   8  12   5       94.30      120.49     22.21 o 
   9  12   5       33.05       32.13      4.92 o 
  10  12   5       28.23       28.60      7.36 o 
  11  12   5        0.00        7.65      6.89 o 
 -12  13   5        7.62       26.09     15.27 o 
 -11  13   5       64.31       60.02     15.03 o 
 -10  13   5        9.51       16.70      4.01 o 
  -9  13   5       37.19       34.98     11.65 o 
  -8  13   5      146.96      147.62     17.38 o 
  -7  13   5      168.33      160.08     15.78 o 
  -6  13   5      757.92      720.60     22.37 o 
  -5  13   5       24.15       21.39      6.72 o 
  -4  13   5      253.23      265.07     12.57 o 
  -3  13   5       16.54       15.34     13.42 o 
  -2  13   5        5.09       10.79      3.08 o 
  -1  13   5       60.69       44.08      9.71 o 
   0  13   5      173.32      177.50      6.72 o 
   1  13   5      136.95      134.35     10.60 o 
   2  13   5      130.65      155.47     12.29 o 
   3  13   5      541.13      505.97     14.05 o 
   4  13   5      379.09      413.79     17.56 o 
   5  13   5       30.11       15.01      5.50 o 
   6  13   5      508.24      464.33     18.90 o 
   7  13   5       11.81       20.41      4.34 o 
   8  13   5      109.88       70.83      3.97 o 
   9  13   5       14.42       33.01     15.56 o 
  10  13   5       93.61      103.45     12.28 o 
  11  13   5       56.89       55.62      8.87 o 
 -12  14   5       71.99       64.38     19.23 o 
 -11  14   5       16.60       41.71     19.43 o 
 -10  14   5      409.52      409.10     22.25 o 
  -9  14   5       92.83       99.26     15.09 o 
  -8  14   5      200.20      199.77     14.87 o 
  -7  14   5        2.24       10.50     12.72 o 
  -6  14   5       32.16       45.26      4.30 o 
  -5  14   5      236.97      225.19      5.99 o 
  -4  14   5       24.88       31.25      5.05 o 
  -3  14   5      208.91      178.36     16.33 o 
  -2  14   5        3.03        1.62     14.92 o 
  -1  14   5        0.62        0.30      6.17 o 
   0  14   5      592.59      551.74     11.98 o 
   1  14   5      557.55      528.64     14.24 o 
   2  14   5      249.50      251.57     13.22 o 
   3  14   5      419.40      350.91     10.93 o 
   4  14   5     1442.60     1313.07     38.35 o 
   5  14   5      161.51      141.76     14.89 o 
   6  14   5      129.78      107.42     10.62 o 
   7  14   5       46.68       33.42      8.52 o 
   8  14   5       34.87       47.86     12.46 o 
   9  14   5      101.73      120.70     13.00 o 
  10  14   5      100.13      124.36     16.21 o 
  11  14   5       13.29       18.24      8.00 o 
 -11  15   5        6.92       15.16     15.22 o 
 -10  15   5        7.08        1.19      9.49 o 
  -9  15   5      108.33       87.48     15.49 o 
  -8  15   5      100.20      110.30     21.97 o 
  -7  15   5        0.09        0.73     12.25 o 
  -6  15   5      126.56      136.24     20.28 o 
  -5  15   5        2.93        2.83      5.33 o 
  -4  15   5      478.71      444.18     15.91 o 
  -3  15   5      847.96      928.43     34.36 o 
  -2  15   5     2695.63     2668.94     37.60 o 
  -1  15   5        2.42        4.17      9.70 o 
   0  15   5      183.67      162.40     11.73 o 
   1  15   5       18.01       23.54      5.57 o 
   2  15   5      121.94      112.59      9.13 o 
   3  15   5      205.99      257.63     15.85 o 
   4  15   5      291.07      294.05     26.73 o 
   5  15   5      411.16      435.26     12.49 o 
   6  15   5       40.93       81.90     14.72 o 
   7  15   5       10.14        1.94      6.11 o 
   8  15   5        4.46        1.42      5.47 o 
   9  15   5       42.36      134.29      7.68 o 
  10  15   5      396.89      390.06     16.69 o 
  11  15   5       33.79       60.26      9.20 o 
 -11  16   5        7.25        0.98     14.04 o 
 -10  16   5       60.67       96.74     19.14 o 
  -9  16   5      177.09      136.49     22.84 o 
  -8  16   5      274.47      284.91     29.09 o 
  -7  16   5      151.77      187.40     30.13 o 
  -6  16   5        0.20        0.71     11.11 o 
  -5  16   5      147.24      136.65     18.70 o 
  -4  16   5        0.13        0.91      7.62 o 
  -3  16   5       25.51       36.15     10.51 o 
  -2  16   5      771.02      766.22     24.46 o 
  -1  16   5       30.47       28.32      6.12 o 
   0  16   5       37.76       29.81      4.40 o 
   1  16   5      498.49      487.98     14.99 o 
   2  16   5        1.08        2.53      3.62 o 
   3  16   5      113.97      114.98      7.64 o 
   4  16   5       28.38       27.31     10.73 o 
   5  16   5       18.27       20.53     11.57 o 
   6  16   5       47.57       45.72     10.09 o 
   7  16   5       52.91       58.21     10.40 o 
   8  16   5        5.10        4.52      8.45 o 
   9  16   5        8.53       15.62      9.36 o 
  10  16   5       86.10       70.50     10.63 o 
 -10  17   5       12.98        4.45      9.65 o 
  -9  17   5        2.05        0.50      6.86 o 
  -8  17   5      119.47       81.98     30.81 o 
  -7  17   5        0.00        0.77     15.28 o 
  -6  17   5       77.69       89.66     19.74 o 
  -5  17   5       52.53       45.67      5.44 o 
  -4  17   5      109.97      122.63     10.49 o 
  -3  17   5       17.44       13.67      6.61 o 
  -2  17   5     3403.31     3269.91     50.30 o 
  -1  17   5      137.63      141.56     10.49 o 
   0  17   5      649.70      603.70     12.09 o 
   1  17   5        0.15        1.50      4.46 o 
   2  17   5        2.59        1.64      3.25 o 
   3  17   5      150.95      141.61      8.00 o 
   4  17   5       56.30       47.26     12.37 o 
   5  17   5        3.07        7.09      5.24 o 
   6  17   5        3.81       81.27     16.26 o 
   7  17   5      183.78      186.28     19.33 o 
   8  17   5       74.73       94.49     10.65 o 
   9  17   5       18.82       66.69     14.14 o 
  10  17   5      412.97      495.60     44.38 o 
 -10  18   5        6.89       12.80     10.43 o 
  -9  18   5       58.86       67.18     13.26 o 
  -8  18   5       20.89       36.28     19.65 o 
  -7  18   5       28.28       88.55     16.93 o 
  -6  18   5       72.34       76.88     20.65 o 
  -5  18   5      100.38       86.40      8.02 o 
  -4  18   5      261.80      245.51     19.66 o 
  -3  18   5      139.29      164.42      9.67 o 
  -2  18   5        1.18        1.52     10.02 o 
  -1  18   5      839.65      856.43     17.76 o 
   0  18   5       42.33       34.95      4.32 o 
   1  18   5      355.69      313.87     15.13 o 
   2  18   5       26.35       23.07      3.73 o 
   3  18   5        2.41        3.42      5.53 o 
   4  18   5       29.51       27.78      8.16 o 
   5  18   5        0.32        6.49      8.29 o 
   6  18   5        0.00        0.36      7.84 o 
   7  18   5       21.23       25.55      9.75 o 
   8  18   5       20.71        7.75      7.34 o 
   9  18   5      102.83       84.13     11.79 o 
 -10  19   5        1.76       50.46     26.90 o 
  -9  19   5       56.01       67.03     14.19 o 
  -8  19   5       24.57       31.74     16.15 o 
  -7  19   5      170.48      152.33     48.95 o 
  -6  19   5       21.17       36.47     15.20 o 
  -5  19   5       41.11       40.26      7.51 o 
  -4  19   5      533.54      556.36     22.45 o 
  -3  19   5        1.57        1.80      6.42 o 
  -2  19   5      231.53      197.98      9.90 o 
  -1  19   5     1373.30     1364.32     30.34 o 
   0  19   5       17.61       13.70      4.86 o 
   1  19   5       36.31       40.62      5.67 o 
   2  19   5       20.97       36.29      3.35 o 
   3  19   5       36.18       30.97      5.50 o 
   4  19   5       10.93       16.00      7.37 o 
   5  19   5       37.81       27.08      9.50 o 
   6  19   5       48.09       33.68     11.06 o 
   7  19   5      196.45      199.36      9.84 o 
   8  19   5       29.49       33.59      7.74 o 
   9  19   5       27.73       63.56     14.70 o 
  -9  20   5       52.53      134.59     34.25 o 
  -8  20   5       11.00       13.26      7.97 o 
  -7  20   5      260.34      236.19     22.81 o 
  -6  20   5       51.51       54.93     19.21 o 
  -5  20   5     1089.73     1077.84     24.57 o 
  -4  20   5     1074.41     1084.65     20.82 o 
  -3  20   5       39.77       29.07      7.53 o 
  -2  20   5       24.77       18.15      4.58 o 
  -1  20   5        9.27        9.57      8.00 o 
   0  20   5        4.40        4.10      5.89 o 
   1  20   5      353.92      328.17     12.71 o 
   2  20   5      156.17      153.17      8.70 o 
   3  20   5        5.17        5.57      6.30 o 
   4  20   5       14.85        4.26      5.39 o 
   5  20   5       21.11        9.06      4.51 o 
   6  20   5       10.64       20.98     13.67 o 
   7  20   5        1.12        9.82      6.32 o 
   8  20   5       23.78       44.10     12.47 o 
  -8  21   5       72.62       23.59      7.78 o 
  -7  21   5       82.35       84.39      8.82 o 
  -6  21   5       37.50       32.77     10.41 o 
  -5  21   5      662.94      696.08     36.18 o 
  -4  21   5       24.68        9.74      4.93 o 
  -3  21   5      454.87      425.04     20.05 o 
  -2  21   5        1.86        4.24      5.47 o 
  -1  21   5      266.24      258.66     14.44 o 
   0  21   5        4.54        6.65      6.32 o 
   1  21   5      805.74      802.41     17.13 o 
   2  21   5       16.62       15.36      8.68 o 
   3  21   5        1.05        6.03      5.83 o 
   4  21   5        3.37       17.74      8.31 o 
   5  21   5       28.07        6.25      6.24 o 
   6  21   5      220.55      281.78     23.97 o 
   7  21   5       79.70       86.21     23.52 o 
   8  21   5       79.69      155.51     23.87 o 
  -8  22   5       73.05       49.74     18.11 o 
  -7  22   5      149.57      127.30     17.16 o 
  -6  22   5        0.25        1.45     11.87 o 
  -5  22   5      236.23      218.53     18.66 o 
  -4  22   5       10.44       11.61      7.37 o 
  -3  22   5       10.10       11.32      5.08 o 
  -2  22   5        4.37        4.61      4.10 o 
  -1  22   5       57.91       61.60     14.05 o 
   0  22   5       92.80       73.81      6.41 o 
   1  22   5      612.15      609.93     18.49 o 
   2  22   5      120.72      105.07      8.70 o 
   3  22   5        0.25        1.39      5.96 o 
   4  22   5        0.19        8.19      4.56 o 
   5  22   5        0.00       16.56      5.81 o 
   6  22   5       75.75      123.69     16.29 o 
   7  22   5      318.65      323.25     33.80 o 
  -7  23   5        1.70        2.89     10.17 o 
  -6  23   5       82.68      101.97     14.87 o 
  -5  23   5       99.92       98.05     11.97 o 
  -4  23   5       23.55       23.91      7.75 o 
  -3  23   5        7.43       13.30      4.33 o 
  -2  23   5        4.85        5.24      5.49 o 
  -1  23   5       22.68       17.55      6.47 o 
   0  23   5        1.90        5.32      8.03 o 
   1  23   5      774.13      831.99     23.64 o 
   2  23   5      289.48      266.25     14.12 o 
   3  23   5       73.08       97.19     12.57 o 
   4  23   5        1.48       10.27      5.40 o 
   5  23   5        8.92        5.60      5.46 o 
   6  23   5        0.20       17.65     14.96 o 
  -6  24   5       25.15       30.36     18.64 o 
  -5  24   5        1.80        7.03      7.23 o 
  -4  24   5       18.68       42.91     14.73 o 
  -3  24   5        7.61        9.84      5.20 o 
  -2  24   5        1.22        3.75      5.51 o 
  -1  24   5        8.48       12.54      6.56 o 
   0  24   5       13.20       20.18      6.84 o 
   1  24   5        0.43       13.65      5.93 o 
   2  24   5      138.10      143.82     17.61 o 
   3  24   5        0.11       11.51      5.38 o 
   4  24   5       68.68       46.64     11.35 o 
  -5  25   5       29.80       53.07     17.44 o 
  -4  25   5      155.02      186.06     20.47 o 
  -3  25   5       58.68       38.04      7.55 o 
  -2  25   5        1.94        8.87      6.92 o 
  -1  25   5       68.72       80.52      9.44 o 
   0  25   5       18.93       30.86     10.32 o 
   1  25   5        0.02        3.94      9.84 o 
   2  25   5        4.96       11.55     11.09 o 
   3  25   5       41.31       36.81     17.00 o 
  -3  26   5       14.11        0.66     10.76 o 
  -2  26   5        3.08        1.90     10.57 o 
  -1  26   5        6.37        9.48      8.59 o 
   0  26   5        0.82        9.78     11.75 o 
   1  26   5        0.66        6.63     11.94 o 
 -13   0   6        1.70        1.61      7.47 o 
 -12   0   6       75.06      103.32     20.67 o 
 -11   0   6       51.85       51.32      6.07 o 
 -10   0   6      189.41      201.93      6.72 o 
  -9   0   6      298.25      286.10     23.41 o 
  -8   0   6        2.91        1.23      3.59 o 
  -7   0   6       48.69       32.87     13.38 o 
  -6   0   6       76.22       66.56      5.63 o 
  -5   0   6      543.85      509.88     29.38 o 
  -4   0   6      156.36      217.86      8.17 o 
  -3   0   6       19.63       33.55     16.93 o 
  -2   0   6      808.93      862.06     26.16 o 
  -1   0   6     1582.64     1914.45     12.22 o 
   0   0   6     1269.35     1186.66     70.46 o 
   1   0   6    14379.24    15859.96    141.62 o 
   2   0   6     1231.66     1307.86     12.51 o 
   3   0   6     1120.28     1150.61     31.25 o 
   4   0   6       88.83       65.37      6.29 o 
   5   0   6      357.58      411.53     20.35 o 
   6   0   6      353.54      359.08     19.61 o 
   7   0   6       15.58       15.49     18.37 o 
   8   0   6      182.48      186.68     29.60 o 
   9   0   6      226.74      193.57     20.02 o 
  10   0   6        0.29        0.07     32.22 o 
  11   0   6       11.28       15.68     12.86 o 
  12   0   6        1.87       21.20     11.16 o 
  13   0   6       47.84       90.95     33.20 o 
 -13   1   6      126.09      101.89      9.55 o 
 -12   1   6       75.87       59.57     12.65 o 
 -11   1   6       63.51       86.85     18.00 o 
 -10   1   6      146.01      147.00     14.58 o 
  -9   1   6       32.81       37.34     12.53 o 
  -8   1   6       62.18       59.04     11.15 o 
  -7   1   6        7.63        6.57      5.94 o 
  -6   1   6        7.30       13.04     11.23 o 
  -5   1   6       46.67       48.23      1.71 o 
  -4   1   6      367.83      305.83     12.98 o 
  -3   1   6      461.79      403.96      9.76 o 
  -2   1   6     1246.32     1409.80     11.25 o 
  -1   1   6      264.53      276.36      9.47 o 
   0   1   6      147.44      147.01     13.63 o 
   1   1   6      488.11      489.20     13.94 o 
   2   1   6      405.98      402.61      5.67 o 
   3   1   6      581.76      570.45     13.53 o 
   4   1   6       26.74       14.82     16.56 o 
   5   1   6      172.89      176.40      5.42 o 
   6   1   6      198.85      175.54     33.53 o 
   7   1   6       48.00       51.12     12.36 o 
   8   1   6       48.54       30.35      5.52 o 
   9   1   6        1.33        0.15     23.48 o 
  10   1   6        4.67        8.91     15.39 o 
  11   1   6        0.00       10.26      6.86 o 
  12   1   6        1.67        1.03      7.15 o 
  13   1   6       32.80       16.82      9.28 o 
 -13   2   6      119.86       57.69      8.52 o 
 -12   2   6       16.32       13.25      5.97 o 
 -11   2   6       33.00       37.08     11.56 o 
 -10   2   6       13.26        7.52     12.11 o 
  -9   2   6      150.89      148.01     12.65 o 
  -8   2   6       49.76       35.79      5.32 o 
  -7   2   6      186.93      195.78      5.60 o 
  -6   2   6       68.08       63.93      3.61 o 
  -5   2   6      109.04      120.32      6.28 o 
  -4   2   6      464.59      446.72     13.36 o 
  -3   2   6        2.07        4.82      7.45 o 
  -2   2   6      607.15      792.96      9.74 o 
  -1   2   6      570.94      665.50      4.98 o 
   0   2   6       24.07       40.58     22.50 o 
   1   2   6     2033.13     2170.63     12.40 o 
   2   2   6      162.01      202.59      9.00 o 
   3   2   6      546.39      470.19      4.19 o 
   4   2   6      177.76      175.03      4.22 o 
   5   2   6       22.83       28.75     27.71 o 
   6   2   6       74.16       97.16      7.50 o 
   7   2   6       97.82      107.76     13.11 o 
   8   2   6       79.39      121.00     28.21 o 
   9   2   6       45.35       68.51     20.05 o 
  10   2   6        6.31       10.98     19.19 o 
  11   2   6        2.88        2.12      8.18 o 
  12   2   6        6.45        7.65      8.76 o 
  13   2   6       71.73       42.04     22.71 o 
 -13   3   6       74.90      102.56     15.93 o 
 -12   3   6        0.00        2.17      4.62 o 
 -11   3   6       10.14        6.31     10.88 o 
 -10   3   6      499.45      471.65     21.64 o 
  -9   3   6        5.26        3.48     11.16 o 
  -8   3   6       53.07       73.92      7.73 o 
  -7   3   6       73.35       69.14      7.51 o 
  -6   3   6      356.20      407.41     23.29 o 
  -5   3   6        4.63       13.15      2.11 o 
  -4   3   6       31.06       16.65      2.38 o 
  -3   3   6     1767.41     1840.03     20.48 o 
  -2   3   6        5.57       13.60      6.45 o 
  -1   3   6     6102.42     7003.21     29.40 o 
   0   3   6     4093.00     4187.86     23.24 o 
   1   3   6     1128.87     1374.23     47.82 o 
   2   3   6        1.78        4.94      3.15 o 
   3   3   6      167.29      174.35     13.35 o 
   4   3   6      307.14      272.95     21.77 o 
   5   3   6      278.20      286.04      6.96 o 
   6   3   6       49.26       33.78     15.15 o 
   7   3   6       87.34       76.63     10.31 o 
   8   3   6       85.32       80.80     14.23 o 
   9   3   6        0.48        0.41     18.10 o 
  10   3   6       10.88        4.85      8.16 o 
  11   3   6       48.37       62.99     25.16 o 
  12   3   6        1.34        4.00      7.66 o 
  13   3   6       23.76       17.42     20.97 o 
 -13   4   6       47.50       67.11     13.84 o 
 -12   4   6        2.99        8.05      9.81 o 
 -11   4   6      149.14      180.29     13.83 o 
 -10   4   6        4.85        8.13     11.68 o 
  -9   4   6      117.96      153.36     19.63 o 
  -8   4   6      315.85      297.68     10.44 o 
  -7   4   6      177.55      173.50     14.99 o 
  -6   4   6       32.21       33.53      6.41 o 
  -5   4   6      226.55      208.78     13.69 o 
  -4   4   6     1040.04     1203.74     21.91 o 
  -3   4   6       37.10       54.18      8.27 o 
  -2   4   6      142.86      125.43      6.90 o 
  -1   4   6     4424.04     4727.00     27.32 o 
   0   4   6      285.71      290.31     23.17 o 
   1   4   6      877.92      913.99     15.33 o 
   2   4   6      571.32      574.84     33.42 o 
   3   4   6      643.88      674.40     23.96 o 
   4   4   6       95.76      115.14     11.10 o 
   5   4   6       83.74       76.89     13.87 o 
   6   4   6        2.42        6.05      2.83 o 
   7   4   6      350.40      375.94     25.99 o 
   8   4   6       25.73       20.94      6.91 o 
   9   4   6        8.53       19.48     11.49 o 
  10   4   6       19.14       19.75     17.12 o 
  11   4   6       16.12        6.08      5.92 o 
  12   4   6        8.33        7.93      6.62 o 
 -13   5   6        6.19       25.61      8.56 o 
 -12   5   6        1.00        3.44      6.58 o 
 -11   5   6        2.86        1.49      9.96 o 
 -10   5   6       32.01       32.66     12.04 o 
  -9   5   6       92.74       80.91     17.05 o 
  -8   5   6      674.59      627.12     21.24 o 
  -7   5   6       86.23       90.02      8.83 o 
  -6   5   6      145.99      144.19     11.25 o 
  -5   5   6       20.03       32.53      3.11 o 
  -4   5   6      231.95      232.52      8.58 o 
  -3   5   6      210.26      201.38      6.26 o 
  -2   5   6     1787.78     1774.00     32.36 o 
  -1   5   6     1101.44     1158.85     26.30 o 
   0   5   6      502.35      540.57      5.49 o 
   1   5   6      475.06      559.53     11.68 o 
   2   5   6      466.76      383.35     21.23 o 
   3   5   6       94.32       69.81     12.08 o 
   4   5   6        9.93        5.59     10.74 o 
   5   5   6       87.65       97.35      9.24 o 
   6   5   6       34.77       34.97     17.12 o 
   7   5   6      295.13      312.52     17.72 o 
   8   5   6      164.82      276.36     22.70 o 
   9   5   6       84.63      156.20     38.94 o 
  10   5   6      168.45      126.45     13.99 o 
  11   5   6      403.34      415.10     25.18 o 
  12   5   6       13.50       38.58     14.77 o 
 -13   6   6       72.29      120.28     21.65 o 
 -12   6   6        0.35        1.69     11.03 o 
 -11   6   6        0.16        2.43      5.15 o 
 -10   6   6       49.53       53.76     15.05 o 
  -9   6   6      434.74      436.61     26.01 o 
  -8   6   6       22.78       11.33      9.17 o 
  -7   6   6      291.16      284.03      6.50 o 
  -6   6   6      124.50       95.31      4.06 o 
  -5   6   6     1087.24     1040.91     11.17 o 
  -4   6   6      373.15      362.53      8.42 o 
  -3   6   6       73.25       70.97      4.75 o 
  -2   6   6       74.36       85.41      5.55 o 
  -1   6   6      475.84      537.54     12.58 o 
   0   6   6      567.58      459.49      8.16 o 
   1   6   6      364.46      355.75     10.04 o 
   2   6   6      859.10      823.54      6.30 o 
   3   6   6      258.65      250.63      5.82 o 
   4   6   6       66.60       83.47     17.85 o 
   5   6   6      404.89      363.26     18.76 o 
   6   6   6      188.61      187.19      7.98 o 
   7   6   6        6.03        2.21     13.57 o 
   8   6   6      102.65       90.89     12.93 o 
   9   6   6       30.99       79.82      8.41 o 
  10   6   6       80.70       53.88     11.63 o 
  11   6   6        0.24        2.00      9.65 o 
  12   6   6       57.22       62.40      8.26 o 
 -13   7   6        1.17       17.70     14.70 o 
 -12   7   6        0.56        0.67      7.80 o 
 -11   7   6       15.76        6.59     14.33 o 
 -10   7   6       64.51       85.14      4.02 o 
  -9   7   6        0.81        2.02     12.01 o 
  -8   7   6      565.05      432.58     36.86 o 
  -7   7   6      214.29      199.01     14.19 o 
  -6   7   6        0.63        2.48      3.64 o 
  -5   7   6       25.16       22.14      6.74 o 
  -4   7   6      361.70      399.20     12.87 o 
  -3   7   6     1515.28     1584.41     22.41 o 
  -2   7   6       97.61       97.21     13.86 o 
  -1   7   6       52.41       88.28     12.80 o 
   0   7   6      456.91      513.31     20.34 o 
   1   7   6       37.02       36.24     11.39 o 
   2   7   6      114.24      136.37     15.13 o 
   3   7   6       25.80       15.44     26.77 o 
   4   7   6       22.60       29.06      9.73 o 
   5   7   6      231.58      223.38     13.32 o 
   6   7   6       18.52       34.47      7.32 o 
   7   7   6       26.90       18.42      6.48 o 
   8   7   6       24.18       40.03     18.00 o 
   9   7   6       58.85       55.92      7.78 o 
  10   7   6      101.30       79.50     16.40 o 
  11   7   6      139.76      130.92     10.18 o 
  12   7   6       54.11       43.83     14.58 o 
 -13   8   6      151.55      111.73     32.02 o 
 -12   8   6        8.92        1.25     13.22 o 
 -11   8   6        6.67        2.95      7.14 o 
 -10   8   6      148.45      171.42     24.45 o 
  -9   8   6       40.42       43.92      9.10 o 
  -8   8   6        4.03        2.14     14.09 o 
  -7   8   6       16.96       25.92      9.58 o 
  -6   8   6      549.68      510.44     14.74 o 
  -5   8   6       12.62       13.19      7.08 o 
  -4   8   6      645.52      693.87     11.70 o 
  -3   8   6      501.39      530.98     13.48 o 
  -2   8   6      401.00      375.42     21.09 o 
  -1   8   6     1897.45     1985.41     46.91 o 
   0   8   6      208.16      267.84     14.36 o 
   1   8   6     1118.77     1239.96     14.23 o 
   2   8   6      351.47      336.04     24.99 o 
   3   8   6      487.54      430.13     25.86 o 
   4   8   6       99.18       81.88     12.74 o 
   5   8   6      707.21      646.65     17.24 o 
   6   8   6       71.28       74.82     10.31 o 
   7   8   6       98.64       81.08      8.91 o 
   8   8   6        1.01        1.60      4.85 o 
   9   8   6        3.35        5.13      6.17 o 
  10   8   6       18.32       17.54      6.79 o 
  11   8   6      123.84      115.31     23.74 o 
  12   8   6      127.99      226.68     23.23 o 
 -13   9   6       32.46       82.67     10.80 o 
 -12   9   6        4.82       51.94     43.08 o 
 -11   9   6      171.32      142.20     10.50 o 
 -10   9   6        6.71       11.97      6.93 o 
  -9   9   6       51.18       63.30     19.07 o 
  -8   9   6      269.65      245.80     22.99 o 
  -7   9   6      152.18      157.29      9.52 o 
  -6   9   6      917.55      879.52     19.55 o 
  -5   9   6      200.01      195.97     14.69 o 
  -4   9   6      231.62      227.05      8.01 o 
  -3   9   6       21.34       10.94      7.56 o 
  -2   9   6     1091.39     1107.03      9.30 o 
  -1   9   6      135.36      112.92      7.94 o 
   0   9   6      677.21      503.03     11.72 o 
   1   9   6      273.94      233.16     13.38 o 
   2   9   6       92.36       79.08      4.95 o 
   3   9   6      342.90      301.32     36.64 o 
   4   9   6       24.33       15.04      7.76 o 
   5   9   6      462.31      411.61     21.86 o 
   6   9   6        9.36       25.83      9.57 o 
   7   9   6      157.46      180.93     26.34 o 
   8   9   6      271.07      237.76     25.08 o 
   9   9   6        2.96        9.82      4.58 o 
  10   9   6        1.60        0.47     10.11 o 
  11   9   6        3.38        0.97      7.66 o 
  12   9   6       80.60      150.78     32.66 o 
 -12  10   6      706.22      941.54     50.44 o 
 -11  10   6       58.39       46.34      9.69 o 
 -10  10   6       11.30        4.19     12.53 o 
  -9  10   6       30.85       27.37      9.65 o 
  -8  10   6        5.98       10.24     12.32 o 
  -7  10   6       45.28      104.61      9.65 o 
  -6  10   6      313.81      356.15     12.84 o 
  -5  10   6        0.89       17.99      3.60 o 
  -4  10   6       59.63       58.62      5.29 o 
  -3  10   6      111.32      123.49      4.78 o 
  -2  10   6        3.97        5.24      9.56 o 
  -1  10   6       95.74      174.18     18.43 o 
   0  10   6      735.33      810.24     22.44 o 
   1  10   6      352.18      373.62      8.98 o 
   2  10   6      854.13      759.74     14.87 o 
   3  10   6      252.64      229.41     18.60 o 
   4  10   6      357.19      337.53      7.66 o 
   5  10   6      565.19      599.37     14.19 o 
   6  10   6       77.10       70.25      9.38 o 
   7  10   6        2.12        0.79     11.64 o 
   8  10   6       47.22       30.39      5.18 o 
   9  10   6        1.94        1.40      6.28 o 
  10  10   6       25.48       31.11      9.81 o 
  11  10   6       55.36       80.35     20.75 o 
  12  10   6        6.02       51.25     12.34 o 
 -12  11   6      243.24      294.29     23.96 o 
 -11  11   6      207.84      246.79     30.42 o 
 -10  11   6       21.99       10.64     15.98 o 
  -9  11   6        2.69        0.66     10.76 o 
  -8  11   6        8.46        9.92     12.59 o 
  -7  11   6        5.83        7.97     10.76 o 
  -6  11   6       90.78       64.53      5.20 o 
  -5  11   6       75.52       98.41      6.49 o 
  -4  11   6      152.09      136.57      5.34 o 
  -3  11   6        8.74       10.85      4.61 o 
  -2  11   6      667.30      702.26     17.42 o 
  -1  11   6       60.46       53.86     18.32 o 
   0  11   6       37.49       39.54     11.01 o 
   1  11   6      459.42      409.05     17.68 o 
   2  11   6      120.79      118.49     17.87 o 
   3  11   6        6.11        3.57     14.75 o 
   4  11   6      445.41      429.49     10.17 o 
   5  11   6      441.61      357.78     17.55 o 
   6  11   6      100.81       74.39     10.74 o 
   7  11   6       70.21       57.92     10.67 o 
   8  11   6       55.55       33.85      6.72 o 
   9  11   6       38.46       23.80     10.96 o 
  10  11   6        2.84       10.66      7.34 o 
  11  11   6       16.69       27.69     11.67 o 
 -12  12   6      978.20      787.23     26.71 o 
 -11  12   6        0.96        2.96      8.13 o 
 -10  12   6      160.76      136.85      7.35 o 
  -9  12   6       98.38      120.61     18.26 o 
  -8  12   6       49.52       51.56      6.06 o 
  -7  12   6       72.99      109.73     18.99 o 
  -6  12   6       11.31       15.20      3.20 o 
  -5  12   6       20.36       16.09      4.24 o 
  -4  12   6      532.69      504.40     19.24 o 
  -3  12   6      109.94      122.40      8.24 o 
  -2  12   6      205.75      188.60     14.01 o 
  -1  12   6      101.42       88.86      8.64 o 
   0  12   6     2043.62     1879.05     43.77 o 
   1  12   6      115.59      131.49      6.07 o 
   2  12   6     1514.70     1476.69     47.68 o 
   3  12   6      219.69      182.70     16.86 o 
   4  12   6      747.68      733.39     36.05 o 
   5  12   6      409.63      421.22     15.41 o 
   6  12   6        0.36        3.69      3.60 o 
   7  12   6      109.44      143.42      8.27 o 
   8  12   6       39.85       46.29      8.37 o 
   9  12   6       13.80       17.48      8.12 o 
  10  12   6       11.00       13.65      6.38 o 
  11  12   6       49.51       24.33      9.38 o 
 -12  13   6      105.05      127.57     23.16 o 
 -11  13   6       31.97       35.54     34.78 o 
 -10  13   6        0.06        4.36      7.62 o 
  -9  13   6        0.02        0.29     10.59 o 
  -8  13   6       33.24       25.10     10.85 o 
  -7  13   6      187.16      185.91     15.59 o 
  -6  13   6       18.47       22.76      8.28 o 
  -5  13   6       38.13       41.26      8.09 o 
  -4  13   6      381.76      348.87     10.93 o 
  -3  13   6       16.69       16.22      3.13 o 
  -2  13   6       67.79       68.25      9.80 o 
  -1  13   6       53.16       49.87      7.47 o 
   0  13   6     2540.48     2484.48     50.08 o 
   1  13   6        0.62        1.03     11.95 o 
   2  13   6      563.40      587.12     20.28 o 
   3  13   6      541.95      518.07     30.84 o 
   4  13   6       65.10       61.44     12.40 o 
   5  13   6      100.45      100.94     14.59 o 
   6  13   6       27.12       38.35     14.54 o 
   7  13   6       20.14       17.53      5.74 o 
   8  13   6        4.52       32.96      6.71 o 
   9  13   6       40.64       32.48      7.88 o 
  10  13   6       14.86       20.39      8.08 o 
  11  13   6        2.09        7.92      6.89 o 
 -11  14   6       22.06        9.14      8.79 o 
 -10  14   6      226.73      326.19     30.91 o 
  -9  14   6       11.07       21.88      7.35 o 
  -8  14   6       32.54       36.42     11.41 o 
  -7  14   6       37.29       37.18     16.19 o 
  -6  14   6        5.82        9.20      4.96 o 
  -5  14   6        1.59        6.54      4.40 o 
  -4  14   6      250.91      211.63      7.01 o 
  -3  14   6        2.72        3.98      3.59 o 
  -2  14   6       43.31       36.83      6.69 o 
  -1  14   6      462.49      454.89     10.36 o 
   0  14   6     1557.12     1402.87     16.05 o 
   1  14   6       65.84       55.06     14.32 o 
   2  14   6      756.62      790.01     12.53 o 
   3  14   6       19.39       27.85      4.75 o 
   4  14   6      607.01      549.51     14.04 o 
   5  14   6      140.90      130.61     11.01 o 
   6  14   6        0.07        1.29      6.06 o 
   7  14   6        7.55       12.90      6.19 o 
   8  14   6        3.50        3.80      4.85 o 
   9  14   6        2.29        1.62      8.14 o 
  10  14   6        1.70        7.69      8.02 o 
  11  14   6       46.09       54.23     13.56 o 
 -11  15   6       80.79       78.02      8.01 o 
 -10  15   6       10.26        3.69      6.46 o 
  -9  15   6       31.43       62.12      8.48 o 
  -8  15   6      101.45       94.74     18.47 o 
  -7  15   6       56.92       46.14     10.27 o 
  -6  15   6        1.94        2.86      8.47 o 
  -5  15   6       41.13       39.87      7.33 o 
  -4  15   6       26.57       22.65      8.05 o 
  -3  15   6        0.07        1.71      9.74 o 
  -2  15   6      578.38      542.54     22.04 o 
  -1  15   6       11.08       12.86      5.84 o 
   0  15   6      282.49      262.09      8.58 o 
   1  15   6      804.00      755.04     38.35 o 
   2  15   6      157.86      144.57     10.99 o 
   3  15   6      266.29      260.90     18.77 o 
   4  15   6       18.13       15.89      7.03 o 
   5  15   6      128.24      115.34     11.60 o 
   6  15   6       60.95      114.41      6.22 o 
   7  15   6       24.07       29.24      8.34 o 
   8  15   6       81.13      107.57     10.90 o 
   9  15   6       60.08       65.81      8.92 o 
  10  15   6        1.66        8.80      7.83 o 
 -11  16   6        2.86        5.64     11.29 o 
 -10  16   6        5.58        7.94      8.44 o 
  -9  16   6       14.82       10.79      9.22 o 
  -8  16   6      134.08      156.65     13.45 o 
  -7  16   6       11.06       14.60     15.25 o 
  -6  16   6        4.32       11.49      6.06 o 
  -5  16   6       44.17       44.47     10.13 o 
  -4  16   6        2.71       14.57      7.44 o 
  -3  16   6     1173.42     1154.48     34.38 o 
  -2  16   6     1541.23     1514.91     49.89 o 
  -1  16   6      170.45      155.55     11.38 o 
   0  16   6       48.91       40.51     14.57 o 
   1  16   6       11.17       10.27     11.37 o 
   2  16   6        0.01        1.20     11.60 o 
   3  16   6      255.36      231.93     11.65 o 
   4  16   6      392.39      370.09     21.09 o 
   5  16   6       98.42      116.89     16.82 o 
   6  16   6       25.56      118.72     32.14 o 
   7  16   6       87.61      117.20     13.66 o 
   8  16   6        1.06       11.29      6.61 o 
   9  16   6        0.06        2.12      5.35 o 
  10  16   6       53.69       96.42     15.13 o 
 -10  17   6       71.34       75.08     14.60 o 
  -9  17   6       10.18       10.34      6.70 o 
  -8  17   6      214.51      229.63     33.43 o 
  -7  17   6       61.29       79.32      8.36 o 
  -6  17   6       11.91       10.25     15.94 o 
  -5  17   6      268.17      266.17     15.82 o 
  -4  17   6      420.56      383.26     15.31 o 
  -3  17   6     1809.81     1772.98     46.72 o 
  -2  17   6      830.43      803.42     26.88 o 
  -1  17   6      114.62      108.07      7.94 o 
   0  17   6       84.10       96.69      8.73 o 
   1  17   6       77.70       67.35     17.87 o 
   2  17   6      290.97      281.77     12.16 o 
   3  17   6        2.00        2.41      6.18 o 
   4  17   6      183.93      232.57     18.07 o 
   5  17   6       25.04       24.67      4.79 o 
   6  17   6       18.91       11.30      6.85 o 
   7  17   6       41.94       40.48     10.36 o 
   8  17   6       11.55       14.83      6.92 o 
   9  17   6       18.76       23.38     14.68 o 
 -10  18   6        5.91       37.01     21.66 o 
  -9  18   6        5.16       13.55     10.48 o 
  -8  18   6      300.37      310.44     23.76 o 
  -7  18   6       32.04       42.49     17.94 o 
  -6  18   6       73.87       67.76     11.75 o 
  -5  18   6      194.43      226.78     10.90 o 
  -4  18   6       34.99       34.78      5.85 o 
  -3  18   6     1227.44     1304.83     25.82 o 
  -2  18   6      219.56      228.44     20.39 o 
  -1  18   6      396.55      350.09     14.80 o 
   0  18   6      342.03      323.03     15.57 o 
   1  18   6        9.63       15.55      3.24 o 
   2  18   6      200.23      194.39     11.10 o 
   3  18   6        3.53        1.66      3.73 o 
   4  18   6        7.95        5.47      3.87 o 
   5  18   6       40.64       58.86      8.54 o 
   6  18   6       30.32       33.75     13.15 o 
   7  18   6       16.10       23.67     18.09 o 
   8  18   6       46.07       55.04     11.70 o 
   9  18   6      339.23      359.68     46.88 o 
  -9  19   6       35.31       64.34     16.32 o 
  -8  19   6        3.44        5.53     12.73 o 
  -7  19   6       21.03       26.12     11.34 o 
  -6  19   6       17.02       22.89      9.00 o 
  -5  19   6       28.86       34.95      7.39 o 
  -4  19   6       26.92       21.68      6.08 o 
  -3  19   6       94.96       95.37     14.07 o 
  -2  19   6      118.53      125.87     15.18 o 
  -1  19   6      750.42      726.63     23.62 o 
   0  19   6      422.43      426.25     16.00 o 
   1  19   6      139.20      154.81     15.72 o 
   2  19   6      130.75      134.19     12.08 o 
   3  19   6       15.82       24.54      5.82 o 
   4  19   6        7.44        2.27      5.83 o 
   5  19   6        9.19        6.99      7.31 o 
   6  19   6        0.02        6.97     10.41 o 
   7  19   6       18.23       18.06     10.97 o 
   8  19   6       38.89       88.93     16.76 o 
  -9  20   6        7.49       13.12     14.76 o 
  -8  20   6       32.68       22.36     10.96 o 
  -7  20   6        0.62        2.01     13.15 o 
  -6  20   6      192.87      205.30     19.22 o 
  -5  20   6       88.83       73.25      7.82 o 
  -4  20   6       56.27       58.47     10.50 o 
  -3  20   6       45.22       49.79     13.50 o 
  -2  20   6       21.75       16.77     12.52 o 
  -1  20   6       21.96       17.76      6.46 o 
   0  20   6      157.18      170.50     12.70 o 
   1  20   6        1.33        2.75      3.73 o 
   2  20   6      599.46      604.09     25.60 o 
   3  20   6       86.87       72.73      8.99 o 
   4  20   6        6.23        9.20      4.62 o 
   5  20   6        5.25       22.64      7.34 o 
   6  20   6       32.00       46.13     15.93 o 
   7  20   6       42.86       29.17      9.94 o 
   8  20   6        6.82        8.86      8.96 o 
  -8  21   6        0.34        0.39     12.21 o 
  -7  21   6       80.73       73.94      9.49 o 
  -6  21   6      185.70      229.12     22.42 o 
  -5  21   6      286.79      315.93     20.26 o 
  -4  21   6      214.54      251.08     16.44 o 
  -3  21   6        4.14        6.38      5.66 o 
  -2  21   6       31.52       43.34     13.73 o 
  -1  21   6       29.36       26.92     10.71 o 
   0  21   6       10.43       10.44      5.48 o 
   1  21   6       53.16       59.91      8.43 o 
   2  21   6       38.89       26.90      5.46 o 
   3  21   6        0.17        1.27      4.46 o 
   4  21   6        8.08        8.34      5.34 o 
   5  21   6       23.80       22.75      8.03 o 
   6  21   6       15.11       48.33     13.75 o 
   7  21   6       56.97       74.30     18.83 o 
  -7  22   6      182.81      129.28     19.13 o 
  -6  22   6      512.70      461.21     20.60 o 
  -5  22   6      444.66      536.59     28.55 o 
  -4  22   6        2.67        9.45      6.53 o 
  -3  22   6        0.33        3.06      5.57 o 
  -2  22   6        0.19        1.63      7.83 o 
  -1  22   6        2.29        8.54      7.29 o 
   0  22   6       46.61       36.11      7.24 o 
   1  22   6       40.39       34.51      6.34 o 
   2  22   6      235.76      231.13     12.18 o 
   3  22   6      206.20      210.25     13.49 o 
   4  22   6        0.10        0.29      5.50 o 
   5  22   6      108.18      125.48     15.63 o 
   6  22   6      389.31      480.78     21.40 o 
  -6  23   6        2.26       49.49     13.10 o 
  -5  23   6       20.81       46.78     13.09 o 
  -4  23   6       12.01       18.34     10.91 o 
  -3  23   6       15.77       16.89      5.99 o 
  -2  23   6       23.35       25.47      6.77 o 
  -1  23   6       25.06       19.67      9.28 o 
   0  23   6       87.04       87.90     11.38 o 
   1  23   6      291.47      290.94     16.64 o 
   2  23   6       15.58       21.09      7.12 o 
   3  23   6       21.96       15.52      7.81 o 
   4  23   6       83.29       90.94      9.90 o 
   5  23   6      265.60      336.25     21.25 o 
   6  23   6       75.47      122.06     20.74 o 
  -5  24   6       40.18       24.91      9.77 o 
  -4  24   6       14.08       20.35      8.24 o 
  -3  24   6        0.87        7.10      5.86 o 
  -2  24   6        1.09        7.20      6.65 o 
  -1  24   6      208.25      211.51     19.26 o 
   0  24   6        0.49        2.93      5.08 o 
   1  24   6        0.69        1.61      5.42 o 
   2  24   6       17.37       26.03     11.03 o 
   3  24   6      347.27      392.00     20.98 o 
   4  24   6       12.56        2.10      8.27 o 
   5  24   6       35.74       24.26     10.19 o 
  -4  25   6        0.30        0.60      9.05 o 
  -3  25   6        2.54        6.33      7.90 o 
  -2  25   6       10.82       18.95     11.04 o 
  -1  25   6        0.24        5.20      7.23 o 
   0  25   6        0.06        3.63      7.46 o 
   1  25   6       23.68       26.95     11.03 o 
   2  25   6       12.79        9.09      6.62 o 
   3  25   6      171.23      131.23     15.06 o 
  -2  26   6        9.22        0.00     11.88 o 
  -1  26   6      189.64      148.91     15.54 o 
   0  26   6        0.72        9.65     12.86 o 
 -13   1   7        0.08       10.82      6.40 o 
 -12   1   7        2.11        6.16      5.68 o 
 -11   1   7      643.17      636.12     20.16 o 
 -10   1   7      127.40      115.32     10.66 o 
  -9   1   7      644.36      584.59     17.33 o 
  -8   1   7      145.97      131.98      8.21 o 
  -7   1   7      382.08      339.78     11.95 o 
  -6   1   7       37.75       28.59      6.15 o 
  -5   1   7        7.94       34.41      5.05 o 
  -4   1   7       83.69      120.48      6.98 o 
  -3   1   7       56.35       64.86      5.03 o 
  -2   1   7     1213.38     1144.09     10.67 o 
  -1   1   7        7.26        9.69      1.90 o 
   0   1   7      350.92      349.96     11.67 o 
   1   1   7     3802.39     3874.31     27.64 o 
   2   1   7       39.50       38.05      3.32 o 
   3   1   7        8.91       10.74      4.94 o 
   4   1   7      517.59      475.80      8.92 o 
   5   1   7      127.31      128.48      3.85 o 
   6   1   7      154.61      131.80      8.48 o 
   7   1   7      121.11      140.35      7.33 o 
   8   1   7       67.84       46.54     11.05 o 
   9   1   7       31.76       44.22     12.09 o 
  10   1   7       96.79      107.78     14.25 o 
  11   1   7       20.45       33.94     11.21 o 
  12   1   7        0.61        2.19      8.33 o 
 -13   2   7        9.21       14.52      6.30 o 
 -12   2   7       93.60      110.31      8.93 o 
 -11   2   7       35.83       30.23      6.42 o 
 -10   2   7        7.04       11.45      5.46 o 
  -9   2   7      112.93      113.26     11.53 o 
  -8   2   7      183.64      192.07     10.87 o 
  -7   2   7      179.79      164.04      8.76 o 
  -6   2   7       74.36       68.27      6.74 o 
  -5   2   7       51.16       63.48      7.50 o 
  -4   2   7       92.77       92.74      5.32 o 
  -3   2   7     1733.52     1794.27     20.34 o 
  -2   2   7     1100.71     1270.92      9.56 o 
  -1   2   7       13.09       12.25      7.98 o 
   0   2   7      506.39      668.16     12.57 o 
   1   2   7     1729.70     1846.76     13.52 o 
   2   2   7     1952.93     2038.29     20.08 o 
   3   2   7      246.75      270.44      5.27 o 
   4   2   7        0.76        1.14      7.42 o 
   5   2   7       28.15       19.93      7.43 o 
   6   2   7       33.54       40.34      4.94 o 
   7   2   7        6.89        5.45      4.30 o 
   8   2   7       91.07       74.92     12.89 o 
   9   2   7        1.75        5.38      7.91 o 
  10   2   7       16.38       21.99     12.11 o 
  11   2   7        9.08       10.44     12.22 o 
  12   2   7       92.77      134.32     23.61 o 
 -13   3   7       29.43       19.27      6.48 o 
 -12   3   7        0.63        2.66      4.74 o 
 -11   3   7       65.73       68.49      8.03 o 
 -10   3   7       70.40       75.81     10.33 o 
  -9   3   7      189.98      162.90     10.77 o 
  -8   3   7        0.83        1.53      4.50 o 
  -7   3   7     1507.44     1377.68     20.90 o 
  -6   3   7        0.23        0.30      6.75 o 
  -5   3   7        3.56        1.48      6.57 o 
  -4   3   7     1047.55     1031.77     16.34 o 
  -3   3   7      164.78      240.72     10.71 o 
  -2   3   7      316.64      366.60     11.99 o 
  -1   3   7     1793.73     1959.72     27.22 o 
   0   3   7       39.36       52.43      6.85 o 
   1   3   7     2087.13     2207.50     19.71 o 
   2   3   7      323.14      424.97      6.48 o 
   3   3   7      326.78      360.25     17.97 o 
   4   3   7        1.74        2.13      3.57 o 
   5   3   7      139.41      160.99     11.52 o 
   6   3   7       12.05       20.71      3.53 o 
   7   3   7      178.03      174.07     20.92 o 
   8   3   7       26.76       23.93     16.27 o 
   9   3   7        1.60       10.94     10.13 o 
  10   3   7       11.83       12.67     11.21 o 
  11   3   7       10.24       13.65     11.18 o 
  12   3   7       74.26       65.64      9.80 o 
 -13   4   7       35.75       32.77      8.57 o 
 -12   4   7      144.92      147.53     15.57 o 
 -11   4   7        1.25        2.45      3.92 o 
 -10   4   7      267.97      259.40     14.14 o 
  -9   4   7      177.14      159.28      9.85 o 
  -8   4   7       14.34       15.75      7.26 o 
  -7   4   7      290.56      282.34      8.49 o 
  -6   4   7      116.70      129.47      7.01 o 
  -5   4   7      231.18      265.64      7.74 o 
  -4   4   7      399.55      408.70     15.34 o 
  -3   4   7      143.14      177.37      6.86 o 
  -2   4   7      231.42      288.73      6.93 o 
  -1   4   7     2056.67     2320.21     39.54 o 
   0   4   7       29.93       37.38      5.05 o 
   1   4   7       47.41       65.31      6.03 o 
   2   4   7       33.58       13.17      5.48 o 
   3   4   7      678.43      805.82     16.31 o 
   4   4   7      980.31     1055.33     14.88 o 
   5   4   7       12.19       22.49     10.65 o 
   6   4   7       67.45       52.36      6.53 o 
   7   4   7       52.48       81.33      7.61 o 
   8   4   7       98.80       79.04     13.16 o 
   9   4   7       31.42       30.51     12.96 o 
  10   4   7        2.13       10.53     13.47 o 
  11   4   7       54.87       68.05      6.39 o 
  12   4   7       43.12       59.84     23.35 o 
 -13   5   7        5.57       14.33     12.77 o 
 -12   5   7       39.37       32.11      9.47 o 
 -11   5   7       20.68        8.54      5.65 o 
 -10   5   7        5.64        8.18      5.23 o 
  -9   5   7      267.54      250.27     11.42 o 
  -8   5   7       70.32       68.52     12.01 o 
  -7   5   7      406.25      410.18     14.57 o 
  -6   5   7       63.01       60.86      3.53 o 
  -5   5   7      325.92      325.10      7.08 o 
  -4   5   7       21.83       17.84      3.75 o 
  -3   5   7       59.73       54.77      7.78 o 
  -2   5   7      106.98      138.86      7.80 o 
  -1   5   7       32.43       50.84      4.69 o 
   0   5   7      525.88      542.46      7.88 o 
   1   5   7      712.31      754.75     10.66 o 
   2   5   7       91.28       42.64      6.09 o 
   3   5   7      309.11      312.48      6.90 o 
   4   5   7       40.65       33.11      6.27 o 
   5   5   7       56.66       60.51      5.74 o 
   6   5   7       23.07       29.60      5.18 o 
   7   5   7       42.25       42.00      6.77 o 
   8   5   7       34.21       25.71     11.71 o 
   9   5   7       17.74       22.98     17.40 o 
  10   5   7       11.03        6.90     11.38 o 
  11   5   7       28.96       48.70     12.78 o 
  12   5   7        1.31        6.01      8.75 o 
 -13   6   7       22.16       29.18     11.77 o 
 -12   6   7        7.58        2.72     11.14 o 
 -11   6   7        1.27        7.17      6.05 o 
 -10   6   7       24.77       38.10     13.39 o 
  -9   6   7       58.63       52.31     13.51 o 
  -8   6   7      123.82       94.09      6.59 o 
  -7   6   7       16.83       17.01      4.32 o 
  -6   6   7        5.92        0.94      2.60 o 
  -5   6   7        1.46        5.65      7.32 o 
  -4   6   7       36.57       39.33      3.44 o 
  -3   6   7        0.93        0.79      2.48 o 
  -2   6   7      510.74      503.41     21.48 o 
  -1   6   7      228.92      291.73      5.03 o 
   0   6   7        7.36       27.05      5.06 o 
   1   6   7      226.17      224.65     13.16 o 
   2   6   7      491.98      468.37      7.28 o 
   3   6   7       61.99       71.91      2.16 o 
   4   6   7      926.81      921.90     35.69 o 
   5   6   7      355.29      290.45     15.86 o 
   6   6   7      283.23      241.33     10.77 o 
   7   6   7       29.47       24.90     10.64 o 
   8   6   7        0.82        0.52      5.33 o 
   9   6   7        9.25        6.95      6.15 o 
  10   6   7      118.79       97.79     22.69 o 
  11   6   7       32.46       53.95     18.03 o 
  12   6   7       44.37      100.42     18.74 o 
 -13   7   7       15.54        5.54      8.72 o 
 -12   7   7        8.87       11.48      8.51 o 
 -11   7   7       71.79       84.11     11.54 o 
 -10   7   7      239.16      251.64     17.35 o 
  -9   7   7      546.13      519.43     27.99 o 
  -8   7   7       68.76       65.33      7.18 o 
  -7   7   7        0.07       38.62      6.29 o 
  -6   7   7      550.20      520.10     22.42 o 
  -5   7   7      508.00      508.88     19.70 o 
  -4   7   7       30.36       61.94     13.63 o 
  -3   7   7      211.43      224.76      8.40 o 
  -2   7   7      445.60      429.78     12.55 o 
  -1   7   7      392.24      380.39     20.69 o 
   0   7   7      321.87      367.99      6.50 o 
   1   7   7      114.88      109.15      6.70 o 
   2   7   7      147.59      149.62      6.97 o 
   3   7   7       79.16       65.82     19.44 o 
   4   7   7      146.42      182.54      7.61 o 
   5   7   7       37.90       37.04     11.94 o 
   6   7   7        1.01        1.58      2.55 o 
   7   7   7       14.45        5.64      3.39 o 
   8   7   7        1.36        2.08      9.50 o 
   9   7   7       64.72       64.51      7.25 o 
  10   7   7       20.04       27.05      6.38 o 
  11   7   7        3.25        6.95      6.66 o 
  12   7   7        0.64        0.51      7.45 o 
 -13   8   7        0.59        3.41     11.88 o 
 -12   8   7      145.28      103.44     10.89 o 
 -11   8   7       12.47       13.63      7.50 o 
 -10   8   7     1156.96     1125.30     25.82 o 
  -9   8   7      430.83      442.04     25.16 o 
  -8   8   7       20.29       14.08      3.82 o 
  -7   8   7      241.30      180.24     16.95 o 
  -6   8   7      237.09      217.02     10.48 o 
  -5   8   7      241.03      209.99     16.96 o 
  -4   8   7       30.87       42.00      4.41 o 
  -3   8   7        2.81        4.45      4.16 o 
  -2   8   7      609.55      681.91     11.47 o 
  -1   8   7       59.20       70.28     13.81 o 
   0   8   7       36.33       42.73      4.79 o 
   1   8   7     1141.85     1146.40     31.17 o 
   2   8   7        1.98        0.18      6.42 o 
   3   8   7       46.28       34.61      6.17 o 
   4   8   7       48.50       59.39      8.60 o 
   5   8   7      287.58      259.90      9.26 o 
   6   8   7        1.22        5.69      4.29 o 
   7   8   7        1.42        1.72      7.23 o 
   8   8   7        0.57        0.21      4.67 o 
   9   8   7       40.01       41.73     12.64 o 
  10   8   7        4.96        4.00      4.93 o 
  11   8   7       23.90       30.88     10.21 o 
  12   8   7       14.26       12.95      6.27 o 
 -12   9   7      152.25      188.16     19.79 o 
 -11   9   7       32.71       23.76     10.11 o 
 -10   9   7      933.65      989.57     29.66 o 
  -9   9   7        8.98        8.45      5.17 o 
  -8   9   7       87.07       87.62      6.19 o 
  -7   9   7      397.87      363.67     10.70 o 
  -6   9   7      826.71      695.79     15.47 o 
  -5   9   7        3.33        1.14      5.53 o 
  -4   9   7       43.57       42.62      6.20 o 
  -3   9   7       20.62       15.42      7.69 o 
  -2   9   7     1800.19     1853.44     34.49 o 
  -1   9   7      147.11      169.89     12.63 o 
   0   9   7      167.11      181.17     15.80 o 
   1   9   7        8.56        7.87      6.25 o 
   2   9   7     1983.43     1814.46     37.06 o 
   3   9   7      182.13      172.10      3.93 o 
   4   9   7       34.30        0.75      3.52 o 
   5   9   7       50.67       49.90     12.16 o 
   6   9   7       51.38       68.97     11.64 o 
   7   9   7       17.26       29.47      5.33 o 
   8   9   7       70.57       42.49      4.92 o 
   9   9   7      195.97      259.99     14.91 o 
  10   9   7       43.50       32.43     10.09 o 
  11   9   7       17.21       11.06      5.67 o 
 -12  10   7        0.00        4.69      8.98 o 
 -11  10   7       86.00       75.57     13.66 o 
 -10  10   7      196.95      218.68     20.22 o 
  -9  10   7      157.66      130.29     13.33 o 
  -8  10   7      150.80      114.21     15.04 o 
  -7  10   7      208.43      207.31     12.20 o 
  -6  10   7        1.84        7.19      3.04 o 
  -5  10   7      253.00      272.02     11.03 o 
  -4  10   7        0.94        1.31      7.53 o 
  -3  10   7        4.69        4.18     10.25 o 
  -2  10   7      101.89      148.98      8.85 o 
  -1  10   7      547.58      486.63     16.55 o 
   0  10   7        0.42        2.05     10.37 o 
   1  10   7      219.03      224.10     11.98 o 
   2  10   7     1408.04     1338.79     41.80 o 
   3  10   7        2.26        3.25      5.77 o 
   4  10   7      265.23      263.36     16.44 o 
   5  10   7      329.54      310.33     14.82 o 
   6  10   7        0.17        0.85      9.42 o 
   7  10   7        2.47       22.77      4.74 o 
   8  10   7       26.59       40.02     10.53 o 
   9  10   7       22.25       23.58      5.17 o 
  10  10   7       28.28       34.30      9.17 o 
  11  10   7        6.18        8.78      8.38 o 
 -12  11   7       53.91       36.33     35.40 o 
 -11  11   7        5.30        1.94      8.58 o 
 -10  11   7      232.26      203.31     16.14 o 
  -9  11   7        3.84        4.33      6.05 o 
  -8  11   7       43.19       41.33      8.40 o 
  -7  11   7       23.98       14.09     10.37 o 
  -6  11   7      155.86      122.32      9.29 o 
  -5  11   7      418.51      432.22     13.91 o 
  -4  11   7       39.87       40.54     14.66 o 
  -3  11   7        3.95       10.55      5.92 o 
  -2  11   7      296.12      317.61     13.07 o 
  -1  11   7      641.02      683.59     18.30 o 
   0  11   7      119.47      111.68     15.27 o 
   1  11   7      238.87      295.08      8.15 o 
   2  11   7     1416.42     1386.87     44.28 o 
   3  11   7     2118.95     2126.17     28.89 o 
   4  11   7       15.68       29.88      6.90 o 
   5  11   7      189.89      155.71     13.92 o 
   6  11   7        6.41       11.30      9.08 o 
   7  11   7       31.47       33.03     11.19 o 
   8  11   7      197.59      214.84     12.81 o 
   9  11   7      104.86       99.00     14.03 o 
  10  11   7      111.45      126.24     16.93 o 
  11  11   7       66.25       73.73     13.04 o 
 -12  12   7      265.19      254.15     33.07 o 
 -11  12   7       10.36       15.61      8.37 o 
 -10  12   7       10.47       19.95      9.81 o 
  -9  12   7        5.49       13.77      5.49 o 
  -8  12   7        0.04        0.37     10.51 o 
  -7  12   7        4.74       26.28      4.08 o 
  -6  12   7        3.90        3.20      6.57 o 
  -5  12   7      218.37      210.97     14.35 o 
  -4  12   7       97.44      110.08      9.92 o 
  -3  12   7       28.50       32.69     10.96 o 
  -2  12   7       46.67       57.53     10.92 o 
  -1  12   7        1.08        0.84      6.22 o 
   0  12   7     1716.16     1670.62     16.22 o 
   1  12   7      220.55      234.66     18.97 o 
   2  12   7      137.38      168.13     22.64 o 
   3  12   7       18.50       20.08      9.87 o 
   4  12   7        0.28        4.52      4.81 o 
   5  12   7      252.95      232.28     20.11 o 
   6  12   7        0.38        0.86     12.62 o 
   7  12   7        3.36        3.19      4.77 o 
   8  12   7        4.93        7.27      5.23 o 
   9  12   7        2.13        4.94      4.40 o 
  10  12   7        1.24        4.93      9.12 o 
  11  12   7       10.99       33.96     13.59 o 
 -11  13   7      172.46      164.73     17.37 o 
 -10  13   7       86.28       98.64     28.84 o 
  -9  13   7       32.92       28.61      7.40 o 
  -8  13   7        0.81        3.81      4.58 o 
  -7  13   7       31.06       31.93     14.53 o 
  -6  13   7       12.95        9.30      6.03 o 
  -5  13   7       25.96       31.31      7.97 o 
  -4  13   7        7.51       22.12     15.44 o 
  -3  13   7      354.15      315.24     19.54 o 
  -2  13   7       85.24       68.45     14.59 o 
  -1  13   7      219.36      225.16     10.61 o 
   0  13   7     2626.42     2521.54     30.77 o 
   1  13   7       32.24       39.96     21.80 o 
   2  13   7      234.93      218.44     33.84 o 
   3  13   7      652.93      625.20     22.03 o 
   4  13   7       55.78       53.64      8.34 o 
   5  13   7      394.89      357.52     20.65 o 
   6  13   7       94.72      105.80      9.20 o 
   7  13   7        4.90       20.17     12.92 o 
   8  13   7       24.55       18.88      8.20 o 
   9  13   7      115.60      105.15     28.82 o 
  10  13   7        6.70       33.05     13.00 o 
 -11  14   7       47.75       63.22     15.15 o 
 -10  14   7      179.15      196.28     22.71 o 
  -9  14   7       13.55       32.46      8.57 o 
  -8  14   7      167.02      141.50     24.85 o 
  -7  14   7        0.93        7.06      6.00 o 
  -6  14   7        8.72        6.81     11.11 o 
  -5  14   7        0.04        2.03      4.75 o 
  -4  14   7      198.37      188.02     11.65 o 
  -3  14   7      297.52      305.33     16.36 o 
  -2  14   7      181.27      177.82     17.29 o 
  -1  14   7     2813.49     2713.87     45.68 o 
   0  14   7     1173.54     1124.07     31.20 o 
   1  14   7      589.05      558.83     33.44 o 
   2  14   7      120.70      115.10     18.12 o 
   3  14   7      660.88      594.85     11.90 o 
   4  14   7      319.84      267.15     17.74 o 
   5  14   7      227.56      194.64      7.11 o 
   6  14   7       16.17       15.07     10.54 o 
   7  14   7       35.57       36.21      6.84 o 
   8  14   7       24.81       16.49      8.05 o 
   9  14   7       11.99       16.62      8.54 o 
  10  14   7       17.58       51.19     14.53 o 
 -11  15   7       14.97       24.61     14.04 o 
 -10  15   7       28.24       19.87     10.47 o 
  -9  15   7       92.71      119.42     18.36 o 
  -8  15   7       37.79       36.67      6.80 o 
  -7  15   7       24.54       27.75      8.53 o 
  -6  15   7       15.58        9.62      6.53 o 
  -5  15   7       87.01       72.54     11.97 o 
  -4  15   7       14.32       12.77     12.27 o 
  -3  15   7      930.67      876.84     20.51 o 
  -2  15   7       82.64       89.34      6.92 o 
  -1  15   7      253.85      266.79     14.73 o 
   0  15   7      134.89      152.59      9.63 o 
   1  15   7      651.64      581.85     39.57 o 
   2  15   7       89.19      133.05      5.13 o 
   3  15   7       22.27       25.30      5.24 o 
   4  15   7      103.68      103.95     11.34 o 
   5  15   7       42.39       65.34      9.33 o 
   6  15   7        3.59        6.69     10.18 o 
   7  15   7        1.71        1.76      7.09 o 
   8  15   7        6.57       14.74      7.38 o 
   9  15   7       99.69      169.65     19.66 o 
  10  15   7        4.14       50.87     10.61 o 
 -10  16   7        6.31        5.81      7.25 o 
  -9  16   7        1.46       11.41     11.48 o 
  -8  16   7      142.67      169.56     19.29 o 
  -7  16   7        0.37        4.94      4.74 o 
  -6  16   7        3.51        1.37     10.17 o 
  -5  16   7       93.39      119.09     10.18 o 
  -4  16   7       31.92       42.21      9.75 o 
  -3  16   7       31.85       21.04     18.75 o 
  -2  16   7      324.56      338.35     22.22 o 
  -1  16   7      158.03      116.37     16.01 o 
   0  16   7       66.92       87.50     14.42 o 
   1  16   7      160.33      160.04     10.95 o 
   2  16   7      537.32      518.20     19.72 o 
   3  16   7      276.07      271.66     15.21 o 
   4  16   7      754.41      720.06     23.52 o 
   5  16   7      468.76      410.54     22.58 o 
   6  16   7       49.21       58.08      5.50 o 
   7  16   7       81.10       86.45     14.09 o 
   8  16   7        1.31        6.37      5.68 o 
   9  16   7        0.72       10.06      9.15 o 
 -10  17   7        0.08        5.45     12.67 o 
  -9  17   7       18.71       26.24      9.71 o 
  -8  17   7       75.27       94.55     14.73 o 
  -7  17   7       32.60       38.12      6.57 o 
  -6  17   7      176.04      174.75     11.76 o 
  -5  17   7        0.22        1.18      8.97 o 
  -4  17   7       46.97       71.25     15.78 o 
  -3  17   7      269.67      324.03     15.70 o 
  -2  17   7      125.83      143.42     10.73 o 
  -1  17   7       27.41       29.70      5.28 o 
   0  17   7      463.04      439.16     23.61 o 
   1  17   7       61.02       54.73     13.40 o 
   2  17   7      312.53      295.93     15.81 o 
   3  17   7       97.22      118.45     14.17 o 
   4  17   7       70.53       69.49     10.64 o 
   5  17   7      117.76      105.36      9.93 o 
   6  17   7       18.14       17.12     13.50 o 
   7  17   7      174.28      228.21     18.41 o 
   8  17   7       11.26       10.33      5.82 o 
   9  17   7       16.06        4.20      5.42 o 
  -9  18   7       27.82       20.68      9.79 o 
  -8  18   7       40.28       53.33     10.99 o 
  -7  18   7      104.66       79.62      9.30 o 
  -6  18   7       43.39       82.07     21.23 o 
  -5  18   7      168.50      159.27     15.40 o 
  -4  18   7      465.25      476.39     27.60 o 
  -3  18   7      305.28      333.92     26.34 o 
  -2  18   7       44.95       55.87      7.01 o 
  -1  18   7       10.66       14.92      9.66 o 
   0  18   7        8.86        9.56      6.08 o 
   1  18   7        0.17        0.69      5.08 o 
   2  18   7      466.67      483.54     24.70 o 
   3  18   7        0.50        2.56      4.63 o 
   4  18   7        3.86       10.16      8.14 o 
   5  18   7       72.36       67.10     22.90 o 
   6  18   7       33.34       65.64     13.35 o 
   7  18   7       12.65       61.63     10.98 o 
   8  18   7       29.33       46.07      9.88 o 
  -9  19   7       56.50       61.23     18.31 o 
  -8  19   7       10.10        1.67      6.68 o 
  -7  19   7      163.63      188.84     19.85 o 
  -6  19   7       40.69       54.66     10.42 o 
  -5  19   7      343.08      366.28     13.91 o 
  -4  19   7       18.74       19.68      8.18 o 
  -3  19   7       94.09       70.40     10.54 o 
  -2  19   7       11.74       19.15      9.85 o 
  -1  19   7       60.50       39.84      9.68 o 
   0  19   7       28.31       25.18      6.14 o 
   1  19   7        0.04        4.33      5.10 o 
   2  19   7       86.59       77.07      8.71 o 
   3  19   7       46.82       65.44     10.42 o 
   4  19   7        0.75        6.60      4.20 o 
   5  19   7        7.85       17.20      6.35 o 
   6  19   7      154.71      125.70     11.78 o 
   7  19   7      197.64      272.94     27.88 o 
   8  19   7      129.07       95.48     11.80 o 
  -8  20   7       89.41      116.58     16.28 o 
  -7  20   7        0.26       30.76      7.72 o 
  -6  20   7      180.65      196.84     20.89 o 
  -5  20   7       63.85       67.34     10.90 o 
  -4  20   7        1.19        0.53      7.18 o 
  -3  20   7        6.70        4.15      6.91 o 
  -2  20   7       31.03       30.07      8.97 o 
  -1  20   7       28.20       40.11     17.80 o 
   0  20   7      169.99      135.37     11.45 o 
   1  20   7       58.89       63.62      7.97 o 
   2  20   7        1.60        1.97      6.55 o 
   3  20   7       20.03       12.19      4.89 o 
   4  20   7       15.81       15.58      5.60 o 
   5  20   7        3.19        8.38      4.24 o 
   6  20   7      134.99      139.46     15.98 o 
   7  20   7      431.71      636.17     31.89 o 
  -8  21   7       18.48       14.50     14.04 o 
  -7  21   7       15.56       18.91     10.96 o 
  -6  21   7       21.28       27.07     12.75 o 
  -5  21   7       77.44       75.73     12.39 o 
  -4  21   7       70.60       72.25     12.14 o 
  -3  21   7        0.33        2.28      5.32 o 
  -2  21   7       40.41       35.47      7.66 o 
  -1  21   7        0.20       18.93      6.23 o 
   0  21   7        4.11        2.96      8.82 o 
   1  21   7        5.84        6.88      5.59 o 
   2  21   7       62.53       72.14      7.21 o 
   3  21   7       69.27      144.66     14.53 o 
   4  21   7       19.23       19.91      5.54 o 
   5  21   7        3.88       13.49      7.20 o 
   6  21   7       18.67       22.73      7.58 o 
   7  21   7        9.01       18.96     17.85 o 
  -7  22   7       12.10        7.28     10.89 o 
  -6  22   7       18.18       23.71      8.77 o 
  -5  22   7       90.61       77.34      8.74 o 
  -4  22   7       26.29       29.22     12.06 o 
  -3  22   7       75.54       72.88     14.47 o 
  -2  22   7       69.42      103.26     15.18 o 
  -1  22   7      115.69      132.84     21.41 o 
   0  22   7       38.63       43.99      9.14 o 
   1  22   7      453.88      506.71     19.97 o 
   2  22   7       36.35       42.31      7.65 o 
   3  22   7      242.41      233.38     18.46 o 
   4  22   7        0.21      135.85     13.68 o 
   5  22   7       19.23        0.59      4.76 o 
   6  22   7        0.42        4.69      8.95 o 
  -6  23   7        1.92        3.78      9.90 o 
  -5  23   7       15.96       18.88     10.85 o 
  -4  23   7       34.91       34.15     10.65 o 
  -3  23   7       44.66       42.26      8.68 o 
  -2  23   7        1.12        1.83      6.78 o 
  -1  23   7        6.44       11.71      8.86 o 
   0  23   7       73.15       75.04     11.78 o 
   1  23   7       41.82       37.97      6.77 o 
   2  23   7       18.42       17.44      6.67 o 
   3  23   7        7.41       48.02      8.80 o 
   4  23   7       12.24        5.57      6.50 o 
   5  23   7       79.49       37.21     11.18 o 
  -5  24   7        1.66        7.28      7.91 o 
  -4  24   7       41.42       64.65     16.48 o 
  -3  24   7        0.07        5.50      7.70 o 
  -2  24   7      185.04      149.64     15.57 o 
  -1  24   7       95.56      104.35      9.18 o 
   0  24   7        4.43       17.74     10.83 o 
   1  24   7      113.29       75.23      8.27 o 
   2  24   7       42.59       93.81     15.65 o 
   3  24   7      182.73      183.98     19.20 o 
   4  24   7      103.40      276.31     26.70 o 
  -3  25   7       89.90       98.63     14.59 o 
  -2  25   7        8.30       18.94      8.74 o 
  -1  25   7       17.50       30.47     18.24 o 
   0  25   7       38.36       70.34     18.45 o 
   1  25   7        8.57       19.62     12.37 o 
   2  25   7       12.30       12.60     12.07 o 
 -13   0   8       44.42       39.21     15.39 o 
 -12   0   8       59.24       55.80     21.36 o 
 -11   0   8        4.48        9.54     11.98 o 
 -10   0   8     1119.32     1187.89     42.98 o 
  -9   0   8      497.07      505.98     14.87 o 
  -8   0   8       24.56       20.02     16.48 o 
  -7   0   8      435.78      526.13     42.16 o 
  -6   0   8     2366.81     2237.18     15.72 o 
  -5   0   8     6994.90     6780.78    133.19 o 
  -4   0   8      347.89      290.68     51.84 o 
  -3   0   8        2.12        0.26      9.73 o 
  -2   0   8      436.06      508.32     65.94 o 
  -1   0   8      834.70      807.85     21.46 o 
   0   0   8      148.08      114.72     22.07 o 
   1   0   8     1791.05     2084.16     44.39 o 
   2   0   8        1.62        1.85      2.32 o 
   3   0   8        2.20        0.72     12.60 o 
   4   0   8      387.92      369.43     27.62 o 
   5   0   8      115.02      100.93     21.62 o 
   6   0   8      654.31      528.68     20.26 o 
   7   0   8      255.28      252.28     16.55 o 
   8   0   8       35.61       40.52     19.81 o 
   9   0   8       25.17       24.48     21.79 o 
  10   0   8        1.33        6.04     37.21 o 
  11   0   8       99.55      104.60     33.80 o 
  12   0   8       58.68       46.33     19.23 o 
 -13   1   8        1.47        0.79      5.82 o 
 -12   1   8        7.71        6.66      6.53 o 
 -11   1   8        9.26       16.55      4.91 o 
 -10   1   8        0.00        1.11      7.89 o 
  -9   1   8       35.72       41.44      9.17 o 
  -8   1   8        5.47        9.99     12.08 o 
  -7   1   8        0.05        0.44     16.38 o 
  -6   1   8      293.44      229.95      9.67 o 
  -5   1   8       72.32       80.14     14.71 o 
  -4   1   8       24.56       17.59      4.22 o 
  -3   1   8      279.86      263.23     17.47 o 
  -2   1   8        1.74        0.46      7.32 o 
  -1   1   8      152.55      180.28     14.64 o 
   0   1   8     2295.86     2405.38     16.61 o 
   1   1   8      431.96      485.00      8.32 o 
   2   1   8        2.16        0.68     10.49 o 
   3   1   8      284.16      302.06      5.12 o 
   4   1   8      242.56      251.77      8.59 o 
   5   1   8       74.17       82.45      2.38 o 
   6   1   8        2.02        2.15     12.38 o 
   7   1   8      228.02      201.84     10.65 o 
   8   1   8       76.28       78.66     15.15 o 
   9   1   8       74.14       95.80     14.57 o 
  10   1   8        7.53        3.66      7.98 o 
  11   1   8       11.47       16.51     17.04 o 
  12   1   8        1.43        0.07      8.65 o 
 -13   2   8        2.43        3.55      7.58 o 
 -12   2   8       11.23        6.15      5.80 o 
 -11   2   8       36.01       46.50     11.49 o 
 -10   2   8      152.34      151.42      7.74 o 
  -9   2   8       10.27       11.60     11.54 o 
  -8   2   8        0.02        0.91      9.14 o 
  -7   2   8      106.26       98.75     19.19 o 
  -6   2   8     1113.04     1007.13     48.43 o 
  -5   2   8      955.25      881.78     19.38 o 
  -4   2   8      836.59      790.18     46.65 o 
  -3   2   8      391.89      407.17     15.85 o 
  -2   2   8        0.06        0.84     29.60 o 
  -1   2   8      164.84      157.89     10.11 o 
   0   2   8      384.88      337.43      6.61 o 
   1   2   8       21.35       36.40      4.91 o 
   2   2   8      463.18      503.56      7.91 o 
   3   2   8      221.05      247.30      8.58 o 
   4   2   8      111.90      111.19      6.97 o 
   5   2   8       93.33       94.24     13.70 o 
   6   2   8      849.66      723.81     19.46 o 
   7   2   8      878.50      871.86     25.49 o 
   8   2   8       19.14       22.33     13.33 o 
   9   2   8        1.21        1.97      7.04 o 
  10   2   8        2.03        3.70     19.52 o 
  11   2   8       34.55       49.97      7.56 o 
  12   2   8        0.97        0.13      8.65 o 
 -13   3   8       11.05       25.40      7.89 o 
 -12   3   8       14.58        9.73      6.19 o 
 -11   3   8       36.59       34.02     14.76 o 
 -10   3   8        0.03        0.43      9.27 o 
  -9   3   8        8.86        2.55      3.72 o 
  -8   3   8      333.96      297.17     24.52 o 
  -7   3   8      722.86      816.28     32.23 o 
  -6   3   8      129.28      124.14      8.40 o 
  -5   3   8      201.96      198.99     16.93 o 
  -4   3   8      305.35      347.42     10.18 o 
  -3   3   8      301.17      278.24     15.61 o 
  -2   3   8     1100.32     1075.77     13.31 o 
  -1   3   8      404.59      420.83     28.85 o 
   0   3   8      944.82     1004.49     18.96 o 
   1   3   8       59.26       47.40      1.78 o 
   2   3   8       36.10       46.85      5.22 o 
   3   3   8     2574.06     2478.78     25.33 o 
   4   3   8       19.60        6.54      3.21 o 
   5   3   8      289.61      313.63     12.19 o 
   6   3   8      555.91      552.56     20.06 o 
   7   3   8      963.99      921.51     34.79 o 
   8   3   8      124.56      150.16     14.05 o 
   9   3   8        3.04        3.63     16.06 o 
  10   3   8        8.51       22.99     10.47 o 
  11   3   8       60.06       44.74      8.66 o 
  12   3   8        0.05       14.90     13.19 o 
 -13   4   8       19.99       33.06     13.23 o 
 -12   4   8        2.88        2.39      6.77 o 
 -11   4   8      258.23      237.64     13.51 o 
 -10   4   8       67.42       87.80      6.37 o 
  -9   4   8       85.22       74.57     15.88 o 
  -8   4   8     2047.46     1887.95     73.17 o 
  -7   4   8     2169.69     2110.67     45.18 o 
  -6   4   8      173.01      150.00      9.57 o 
  -5   4   8        7.94       11.41     13.31 o 
  -4   4   8      141.96      167.47     13.40 o 
  -3   4   8      151.35      137.71      5.14 o 
  -2   4   8        0.13        0.85     19.80 o 
  -1   4   8       25.35       37.19      5.27 o 
   0   4   8      452.89      501.45     17.96 o 
   1   4   8      278.39      266.10     12.52 o 
   2   4   8      320.75      329.41      7.19 o 
   3   4   8      128.24      141.94      8.76 o 
   4   4   8       36.27       41.22      4.35 o 
   5   4   8      224.55      210.62      9.12 o 
   6   4   8      389.64      344.27     15.79 o 
   7   4   8      162.41      126.77     15.70 o 
   8   4   8       45.07       32.58     21.11 o 
   9   4   8        0.01       13.24      5.91 o 
  10   4   8       27.62       27.07     17.89 o 
  11   4   8       20.25       17.66      8.58 o 
  12   4   8       15.35       20.01      7.69 o 
 -13   5   8        3.01        6.20      9.30 o 
 -12   5   8       90.93       97.20     11.64 o 
 -11   5   8      138.34      124.13     15.57 o 
 -10   5   8       55.74       50.55     18.07 o 
  -9   5   8      227.10      176.45     18.39 o 
  -8   5   8     4251.80     4292.19     45.29 o 
  -7   5   8      352.11      421.68     19.02 o 
  -6   5   8      151.08      143.69      4.47 o 
  -5   5   8      158.58      162.04     11.88 o 
  -4   5   8      637.97      620.37     19.01 o 
  -3   5   8      288.96      267.88     30.99 o 
  -2   5   8      270.65      300.10     14.93 o 
  -1   5   8      539.70      546.46     10.42 o 
   0   5   8        0.75        4.91      8.60 o 
   1   5   8       38.06       33.07      6.13 o 
   2   5   8       94.05       94.11      7.06 o 
   3   5   8      195.27      206.01      6.09 o 
   4   5   8      387.68      339.14     10.25 o 
   5   5   8       77.42       54.75      6.19 o 
   6   5   8      127.54      125.62     12.01 o 
   7   5   8       21.88       14.77     11.64 o 
   8   5   8      197.54      187.33     15.87 o 
   9   5   8        5.09       12.89     13.98 o 
  10   5   8       73.55       55.29     12.78 o 
  11   5   8        1.79        4.65      9.76 o 
  12   5   8       32.75       20.52     10.47 o 
 -13   6   8       10.55        3.28     11.81 o 
 -12   6   8        0.70        1.45      7.97 o 
 -11   6   8       31.86       46.22     11.62 o 
 -10   6   8      361.91      366.79     19.88 o 
  -9   6   8       52.70       55.21     24.69 o 
  -8   6   8     1357.81     1310.65     33.92 o 
  -7   6   8      317.90      229.70      6.62 o 
  -6   6   8     1075.94     1000.58     43.36 o 
  -5   6   8       76.76       99.61     15.58 o 
  -4   6   8      187.52      206.09     48.91 o 
  -3   6   8      202.70      175.67      9.34 o 
  -2   6   8       38.45       38.96     15.41 o 
  -1   6   8        1.28        0.53     10.79 o 
   0   6   8      307.61      480.25      8.66 o 
   1   6   8      769.34      734.67     16.92 o 
   2   6   8      249.91      268.59      7.70 o 
   3   6   8      473.18      417.42     10.47 o 
   4   6   8     5155.64     4843.66     78.82 o 
   5   6   8     2098.89     2106.96     25.16 o 
   6   6   8        0.77        1.53      8.21 o 
   7   6   8      193.06      160.33     16.72 o 
   8   6   8       48.69       61.88     16.79 o 
   9   6   8        2.26        4.69      4.98 o 
  10   6   8        1.83        0.44      6.81 o 
  11   6   8        9.26       50.45     17.45 o 
 -12   7   8       19.65       13.14     11.62 o 
 -11   7   8       32.72       25.30     10.91 o 
 -10   7   8      274.24      261.96     23.83 o 
  -9   7   8      539.73      539.87     36.50 o 
  -8   7   8      279.23      286.30     31.08 o 
  -7   7   8      386.68      342.60      9.83 o 
  -6   7   8      437.68      408.44     22.42 o 
  -5   7   8        6.91       18.76     24.06 o 
  -4   7   8      147.08      164.52     14.58 o 
  -3   7   8      228.95      217.47      9.83 o 
  -2   7   8      146.38      149.37      6.92 o 
  -1   7   8      279.09      317.40     13.87 o 
   0   7   8      310.93      310.58      6.29 o 
   1   7   8      179.63      157.62     13.94 o 
   2   7   8       10.94        3.63      2.81 o 
   3   7   8      375.80      353.23     18.81 o 
   4   7   8     1758.27     1664.92     24.38 o 
   5   7   8      792.12      775.41     14.03 o 
   6   7   8     1496.25     1427.87     22.73 o 
   7   7   8      164.67      249.13      7.83 o 
   8   7   8       21.55       28.97     16.66 o 
   9   7   8      113.79      105.67     16.48 o 
  10   7   8       10.51       37.77      7.16 o 
  11   7   8        0.51        6.24      6.77 o 
 -12   8   8       72.74       51.36     38.75 o 
 -11   8   8       85.06       62.92     16.15 o 
 -10   8   8      695.01      726.64     25.80 o 
  -9   8   8        6.83        3.35     13.90 o 
  -8   8   8      647.15      636.97     25.08 o 
  -7   8   8      143.01       86.07     15.87 o 
  -6   8   8        5.10        3.33     13.32 o 
  -5   8   8       47.49       78.52      4.01 o 
  -4   8   8        9.02       15.11     20.96 o 
  -3   8   8       12.55        6.95      3.02 o 
  -2   8   8       30.65       17.94      8.77 o 
  -1   8   8      317.35      350.49     23.03 o 
   0   8   8        0.22        2.94      7.29 o 
   1   8   8      742.77      710.84     27.89 o 
   2   8   8      810.66      724.08     24.10 o 
   3   8   8       67.76       40.84      5.59 o 
   4   8   8     1378.12     1255.98     14.23 o 
   5   8   8        1.28        3.15      4.77 o 
   6   8   8        1.19        3.19      9.35 o 
   7   8   8       32.25       26.57     12.35 o 
   8   8   8       28.17       25.56     13.11 o 
   9   8   8       20.91       45.24     29.19 o 
  10   8   8       11.54        4.79      6.90 o 
  11   8   8        0.10        4.59     13.59 o 
 -12   9   8        5.29        3.75      7.97 o 
 -11   9   8      426.95      403.16     22.64 o 
 -10   9   8      629.01      596.34     23.90 o 
  -9   9   8       12.07        4.55      4.89 o 
  -8   9   8        3.84        1.34     15.48 o 
  -7   9   8      148.46      117.32     11.50 o 
  -6   9   8      589.53      458.44     19.83 o 
  -5   9   8      123.87      110.56     11.55 o 
  -4   9   8        1.41        4.71      7.71 o 
  -3   9   8       45.76       56.45     12.78 o 
  -2   9   8      125.27       84.53      9.22 o 
  -1   9   8        3.68       13.62      5.81 o 
   0   9   8       23.32       17.02     17.58 o 
   1   9   8       75.32       68.79      4.25 o 
   2   9   8     2366.51     2169.59     42.08 o 
   3   9   8      809.63      784.60     11.83 o 
   4   9   8      296.61      297.74     11.05 o 
   5   9   8      457.64      486.78     14.22 o 
   6   9   8       24.94       18.41      4.07 o 
   7   9   8       26.38       26.27      9.86 o 
   8   9   8       17.30       24.20     13.70 o 
   9   9   8        0.16        4.20      5.12 o 
  10   9   8       19.24       40.14     15.86 o 
  11   9   8        0.06       14.88      8.70 o 
 -12  10   8       87.39       98.46     19.59 o 
 -11  10   8      158.50      182.82     24.67 o 
 -10  10   8      317.97      352.14     16.82 o 
  -9  10   8       48.08       58.12     17.35 o 
  -8  10   8       19.61       26.55      6.29 o 
  -7  10   8      123.59      115.55     16.73 o 
  -6  10   8       73.25       94.41     11.46 o 
  -5  10   8        5.18       44.18      4.39 o 
  -4  10   8       57.91       56.71     24.11 o 
  -3  10   8        0.00        0.65      6.17 o 
  -2  10   8      147.64      126.69      7.92 o 
  -1  10   8      191.69      195.83      8.21 o 
   0  10   8      671.51      663.77     19.01 o 
   1  10   8     1971.84     1856.47     39.97 o 
   2  10   8     5685.44     5283.60     77.63 o 
   3  10   8      620.54      616.18     27.22 o 
   4  10   8       30.91       29.68     13.77 o 
   5  10   8       70.87       71.11      5.09 o 
   6  10   8        0.01        1.05      7.46 o 
   7  10   8        6.39        7.89      9.70 o 
   8  10   8        8.97       13.33     10.94 o 
   9  10   8       29.05       26.85      9.90 o 
  10  10   8      159.61      187.75     15.28 o 
  11  10   8       13.96       83.47     19.67 o 
 -12  11   8       20.66        0.33     11.48 o 
 -11  11   8       74.83       93.98     17.48 o 
 -10  11   8      152.33      188.59     18.11 o 
  -9  11   8       45.47       54.12      6.47 o 
  -8  11   8       33.26       42.16     10.55 o 
  -7  11   8      142.32      118.30     10.39 o 
  -6  11   8        0.46        3.03      4.66 o 
  -5  11   8       13.76        5.13     12.53 o 
  -4  11   8      181.23      164.89     10.18 o 
  -3  11   8       25.53       27.20     18.99 o 
  -2  11   8      105.88       94.95     10.42 o 
  -1  11   8      820.03      805.93     15.93 o 
   0  11   8      552.76      531.13     26.65 o 
   1  11   8     1776.82     1686.97     39.63 o 
   2  11   8     1844.02     1735.34     32.93 o 
   3  11   8      327.95      304.18      8.98 o 
   4  11   8      134.81      122.35      9.31 o 
   5  11   8      215.42      211.71     12.37 o 
   6  11   8        7.39       13.23      3.95 o 
   7  11   8      131.68      147.55     22.02 o 
   8  11   8      160.51      161.29     32.22 o 
   9  11   8       63.04       70.56     12.03 o 
  10  11   8       23.50       57.80     26.32 o 
  11  11   8        0.00        0.60      8.81 o 
 -11  12   8       34.20       11.00     10.99 o 
 -10  12   8        7.56       13.27      8.96 o 
  -9  12   8       53.05       51.79      6.18 o 
  -8  12   8        4.99        4.63      5.54 o 
  -7  12   8      125.34      114.20     10.68 o 
  -6  12   8      143.88      130.18      7.73 o 
  -5  12   8      664.93      612.58     18.98 o 
  -4  12   8      499.69      401.92     34.46 o 
  -3  12   8       34.26       27.05      7.40 o 
  -2  12   8      741.33      752.32     26.59 o 
  -1  12   8      639.40      631.90     22.88 o 
   0  12   8      295.18      351.93     13.74 o 
   1  12   8     1398.22     1398.39     28.68 o 
   2  12   8      127.73      117.86     11.02 o 
   3  12   8        8.55        7.58      9.89 o 
   4  12   8       17.87       11.27     10.38 o 
   5  12   8      175.12      159.74      9.27 o 
   6  12   8        2.36        2.17      5.96 o 
   7  12   8       13.13       12.67      5.63 o 
   8  12   8        0.19        0.47      9.33 o 
   9  12   8       43.96       50.14      9.05 o 
  10  12   8       75.24       81.58     35.93 o 
 -11  13   8        0.14       20.42     15.16 o 
 -10  13   8       38.66       59.97     12.83 o 
  -9  13   8       35.13       38.01      5.43 o 
  -8  13   8        4.16        1.09     12.47 o 
  -7  13   8        9.23       14.23      4.40 o 
  -6  13   8       62.92       65.09     12.41 o 
  -5  13   8       61.93       44.08     15.93 o 
  -4  13   8     1352.51     1160.68     26.96 o 
  -3  13   8      389.14      350.76     27.58 o 
  -2  13   8        0.20        1.29      3.22 o 
  -1  13   8       12.72       11.56      5.15 o 
   0  13   8      776.74      699.29     12.80 o 
   1  13   8        0.42        1.15      4.16 o 
   2  13   8      114.32      130.05     11.80 o 
   3  13   8      134.58      153.71     11.80 o 
   4  13   8      125.36      121.34     11.83 o 
   5  13   8      614.96      621.24     16.38 o 
   6  13   8        0.24       14.66      6.22 o 
   7  13   8        0.21        1.50      8.38 o 
   8  13   8       38.95       37.48     10.91 o 
   9  13   8        0.26        2.55     12.75 o 
  10  13   8        0.79        8.15     10.83 o 
 -11  14   8        4.55        1.31     10.76 o 
 -10  14   8        1.07        1.18      7.14 o 
  -9  14   8      107.24      127.01     15.63 o 
  -8  14   8       19.39       31.49     10.08 o 
  -7  14   8       81.72       78.95     17.04 o 
  -6  14   8       96.40       81.09     13.06 o 
  -5  14   8        3.56        3.35      4.23 o 
  -4  14   8      364.78      279.89     27.13 o 
  -3  14   8       85.65       77.40      8.16 o 
  -2  14   8      294.06      315.88     22.21 o 
  -1  14   8      327.54      334.15     16.38 o 
   0  14   8      317.94      290.20     16.81 o 
   1  14   8      165.54      127.33     18.35 o 
   2  14   8      104.29      101.30     10.08 o 
   3  14   8      315.24      297.95     15.30 o 
   4  14   8        3.53        6.88      4.74 o 
   5  14   8       18.06       26.92     12.07 o 
   6  14   8       45.85       41.29     11.92 o 
   7  14   8      106.36      143.70     13.74 o 
   8  14   8        2.12        5.24      8.57 o 
   9  14   8       92.23      103.98     16.43 o 
  10  14   8       64.82       97.39     32.09 o 
 -10  15   8        5.76        7.19      7.81 o 
  -9  15   8       56.85       55.79     10.50 o 
  -8  15   8       97.39       90.60     16.38 o 
  -7  15   8        0.11        5.13      6.06 o 
  -6  15   8       38.22       41.49     13.49 o 
  -5  15   8        5.61       14.13      6.13 o 
  -4  15   8       85.61       86.71      5.95 o 
  -3  15   8      404.11      430.15     15.18 o 
  -2  15   8      720.13      694.42     20.22 o 
  -1  15   8      232.89      228.90     14.89 o 
   0  15   8      162.77      149.61     16.04 o 
   1  15   8      180.57      149.11     13.85 o 
   2  15   8      151.98      140.10      6.61 o 
   3  15   8        0.02        2.36      4.45 o 
   4  15   8       36.03       26.57     12.90 o 
   5  15   8      154.32      132.99     10.78 o 
   6  15   8        8.66       11.38      8.90 o 
   7  15   8       92.14      102.66     10.05 o 
   8  15   8       43.35       58.49     11.40 o 
   9  15   8       32.33       98.86     18.79 o 
 -10  16   8        2.12       13.06     13.19 o 
  -9  16   8       83.26       79.67     13.29 o 
  -8  16   8      320.59      306.68     13.50 o 
  -7  16   8       68.76       91.35     11.21 o 
  -6  16   8       54.52       65.15     11.09 o 
  -5  16   8        3.95        3.29      5.00 o 
  -4  16   8      146.17      116.43     17.70 o 
  -3  16   8      106.02      120.67     15.70 o 
  -2  16   8        0.18        0.25     12.49 o 
  -1  16   8       35.99       21.36      6.40 o 
   0  16   8        4.65        5.61      4.21 o 
   1  16   8      297.48      295.25     20.20 o 
   2  16   8      141.12      139.23     11.50 o 
   3  16   8       68.62       65.68      7.80 o 
   4  16   8      196.89      194.42     14.58 o 
   5  16   8       39.05       45.51     14.17 o 
   6  16   8       69.09       68.68     10.28 o 
   7  16   8       95.42      117.73     12.41 o 
   8  16   8        2.61        3.57      8.48 o 
   9  16   8       22.15       24.93     14.08 o 
 -10  17   8        7.29        0.26      9.71 o 
  -9  17   8      120.49      111.78     17.79 o 
  -8  17   8       69.72       58.74      6.56 o 
  -7  17   8        1.83        4.05      8.67 o 
  -6  17   8        4.38        0.58      8.16 o 
  -5  17   8        8.31       10.20      8.82 o 
  -4  17   8       31.64       33.72     11.55 o 
  -3  17   8      113.99      109.34     21.96 o 
  -2  17   8        9.60        8.17      8.61 o 
  -1  17   8       76.01       96.38      9.91 o 
   0  17   8       78.14       78.27     13.89 o 
   1  17   8        4.57        2.83      6.18 o 
   2  17   8        0.02        1.64      5.27 o 
   3  17   8       44.44       38.66      8.18 o 
   4  17   8        0.57        3.45      7.60 o 
   5  17   8        0.30        5.02      4.92 o 
   6  17   8      129.78       69.71     15.29 o 
   7  17   8       39.50       38.85      9.99 o 
   8  17   8       60.49       85.34     12.62 o 
  -9  18   8      109.84       76.78     17.78 o 
  -8  18   8      123.88      161.13     18.53 o 
  -7  18   8       18.99       19.76      9.96 o 
  -6  18   8       49.31       52.00     15.64 o 
  -5  18   8        9.35        6.22      8.44 o 
  -4  18   8      126.78      114.20     16.94 o 
  -3  18   8        6.91        3.59     10.54 o 
  -2  18   8       33.30       29.45      9.57 o 
  -1  18   8        9.61        4.76      5.58 o 
   0  18   8       95.81       92.53     17.28 o 
   1  18   8      458.58      423.51     13.08 o 
   2  18   8       95.52       98.65     11.44 o 
   3  18   8      107.96      118.74     10.03 o 
   4  18   8      163.52      162.74     12.45 o 
   5  18   8        1.38        1.26      9.68 o 
   6  18   8       64.54       69.05     10.35 o 
   7  18   8      137.39      145.40     15.14 o 
   8  18   8       23.03       72.58     16.07 o 
  -8  19   8       20.41       18.05     14.83 o 
  -7  19   8       32.36       80.02     19.79 o 
  -6  19   8       45.78       63.73     23.33 o 
  -5  19   8      108.41      120.45     11.33 o 
  -4  19   8        5.93        2.32      5.74 o 
  -3  19   8       49.44       37.80      6.03 o 
  -2  19   8        0.06        2.62      9.57 o 
  -1  19   8        0.00        2.60     11.62 o 
   0  19   8       30.77       31.63      9.06 o 
   1  19   8        3.14        0.69      4.60 o 
   2  19   8        8.79        9.85      5.87 o 
   3  19   8      317.80      350.86     25.06 o 
   4  19   8       52.35       52.14     10.20 o 
   5  19   8        1.12        3.48      7.14 o 
   6  19   8      174.99      216.50     21.50 o 
   7  19   8      122.08      225.58     33.59 o 
  -8  20   8       35.62       51.12     20.93 o 
  -7  20   8       52.64       54.57     12.05 o 
  -6  20   8       28.76       26.01      7.96 o 
  -5  20   8        5.07        8.91      9.97 o 
  -4  20   8      140.55      123.46      9.96 o 
  -3  20   8      107.94      104.51      7.42 o 
  -2  20   8       92.42       83.86     22.24 o 
  -1  20   8       25.50       26.15      9.65 o 
   0  20   8      280.85      265.57     16.97 o 
   1  20   8       83.21      100.72      9.09 o 
   2  20   8      156.08      186.64     15.75 o 
   3  20   8      371.86      412.59     15.40 o 
   4  20   8        6.80       13.56      7.69 o 
   5  20   8       10.52       24.62      6.57 o 
   6  20   8        3.87        4.21     10.96 o 
   7  20   8       25.15       27.19     19.03 o 
  -7  21   8        6.02       24.46     12.32 o 
  -6  21   8       33.43       53.80     15.17 o 
  -5  21   8      149.17      205.73     27.05 o 
  -4  21   8       17.67       10.73      8.62 o 
  -3  21   8       29.92       50.36     25.89 o 
  -2  21   8        6.49       10.48     13.04 o 
  -1  21   8       31.51       27.95     19.09 o 
   0  21   8      123.91      115.81     11.03 o 
   1  21   8        1.07        5.78      4.32 o 
   2  21   8       21.45       27.70      5.70 o 
   3  21   8        0.36        2.12      4.74 o 
   4  21   8        8.06        4.36      6.26 o 
   5  21   8        4.66        8.82      5.50 o 
   6  21   8      148.16      117.04     12.94 o 
  -6  22   8        0.08        2.66     11.73 o 
  -5  22   8       32.94       20.29      7.79 o 
  -4  22   8       92.63       97.40     15.00 o 
  -3  22   8       49.42       51.54     14.87 o 
  -2  22   8       21.76       56.77      7.87 o 
  -1  22   8       14.04       18.46      9.89 o 
   0  22   8       92.71       95.08      6.04 o 
   1  22   8       63.63       76.68      7.72 o 
   2  22   8       58.12       45.54      9.21 o 
   3  22   8       26.26       30.30      6.09 o 
   4  22   8       22.37       12.42      4.83 o 
   5  22   8       88.14      134.93     22.43 o 
  -5  23   8       51.47       37.01      9.29 o 
  -4  23   8        2.35        0.20     11.48 o 
  -3  23   8        4.05        1.31     13.19 o 
  -2  23   8       35.33       38.70     12.49 o 
  -1  23   8      154.66      145.78     13.49 o 
   0  23   8      639.83      721.29     19.98 o 
   1  23   8       54.55       64.20     10.47 o 
   2  23   8       76.07      102.26     14.19 o 
   3  23   8        5.75        5.05      6.46 o 
   4  23   8        8.83       12.94      9.88 o 
  -4  24   8       14.17       19.62     12.73 o 
  -3  24   8       39.17       33.63      9.44 o 
  -2  24   8       52.33       67.74     19.10 o 
  -1  24   8       12.42       32.14      8.31 o 
   0  24   8        0.45        4.87      9.47 o 
   1  24   8        0.83        8.89      6.01 o 
   2  24   8       42.95       40.88     12.43 o 
   3  24   8        2.09        8.58      8.37 o 
 -13   1   9        0.30        2.79      5.94 o 
 -12   1   9       12.73       16.78      6.52 o 
 -11   1   9       30.07       25.50      6.81 o 
 -10   1   9      657.06      674.24     19.46 o 
  -9   1   9        8.92       10.60      4.87 o 
  -8   1   9      310.68      275.85     26.28 o 
  -7   1   9       42.09       44.36      8.34 o 
  -6   1   9      680.08      646.56     15.42 o 
  -5   1   9     5200.91     5129.78     54.58 o 
  -4   1   9       16.36       12.16      5.05 o 
  -3   1   9      257.48      256.57      9.62 o 
  -2   1   9     1167.99     1134.47     14.01 o 
  -1   1   9      805.62      835.48      8.81 o 
   0   1   9      337.08      315.58      5.47 o 
   1   1   9       78.62       44.81      2.59 o 
   2   1   9       69.44       58.97      3.79 o 
   3   1   9      150.45      161.05      6.46 o 
   4   1   9      614.87      492.03     11.79 o 
   5   1   9      881.60      711.34     16.84 o 
   6   1   9       50.46       38.00      8.50 o 
   7   1   9      155.72      163.07      8.64 o 
   8   1   9       88.27       76.07     11.44 o 
   9   1   9      108.51      123.79     14.03 o 
  10   1   9       76.16       65.59     25.56 o 
  11   1   9       24.86       30.12     12.37 o 
 -13   2   9        0.41        8.76      7.92 o 
 -12   2   9        1.82        2.67      6.16 o 
 -11   2   9       11.22        7.95      5.17 o 
 -10   2   9       16.54       17.17      5.45 o 
  -9   2   9        0.00        3.90      4.83 o 
  -8   2   9     1430.89     1368.05     25.83 o 
  -7   2   9       11.08       10.44      4.65 o 
  -6   2   9     4152.90     4055.18     50.14 o 
  -5   2   9     1001.05     1048.35     19.81 o 
  -4   2   9       50.64       56.54      4.95 o 
  -3   2   9      346.50      318.19     10.73 o 
  -2   2   9      928.34      964.95      9.21 o 
  -1   2   9      148.25      191.64      6.34 o 
   0   2   9     1609.22     1637.12     16.07 o 
   1   2   9      154.47      170.83      5.65 o 
   2   2   9      319.28      339.94      7.84 o 
   3   2   9      332.47      345.19     11.43 o 
   4   2   9      312.84      305.13     14.70 o 
   5   2   9      339.73      346.12     15.84 o 
   6   2   9      750.15      685.93     22.77 o 
   7   2   9      229.77      242.28     11.86 o 
   8   2   9       37.50       47.18      7.83 o 
   9   2   9      159.27      156.05     18.47 o 
  10   2   9       71.51       67.87      7.74 o 
  11   2   9        5.99       52.33     13.31 o 
 -13   3   9       14.53       28.83     11.65 o 
 -12   3   9       28.80       25.30      8.73 o 
 -11   3   9       23.32       17.94      9.19 o 
 -10   3   9       14.50        5.70      6.93 o 
  -9   3   9      336.02      343.22     14.14 o 
  -8   3   9      260.04      262.57     17.94 o 
  -7   3   9        6.28        9.65      8.06 o 
  -6   3   9     1129.70     1085.12     24.55 o 
  -5   3   9      363.94      355.44     11.88 o 
  -4   3   9     1540.60     1471.42     17.82 o 
  -3   3   9     2206.28     2101.36     33.17 o 
  -2   3   9        1.69        0.61      3.66 o 
  -1   3   9      145.64      109.97      5.53 o 
   0   3   9       36.98       37.57      4.76 o 
   1   3   9        5.40        6.14      2.51 o 
   2   3   9      392.96      370.23      9.71 o 
   3   3   9     1187.69     1112.02      9.76 o 
   4   3   9      905.96      843.07     14.95 o 
   5   3   9      317.90      274.25     13.87 o 
   6   3   9     1931.05     1843.79     27.66 o 
   7   3   9       82.29      147.24     19.77 o 
   8   3   9       62.95       49.30     17.76 o 
   9   3   9      152.47      162.75     12.72 o 
  10   3   9       54.96       65.11     13.39 o 
  11   3   9        0.02        1.64      7.73 o 
 -12   4   9        3.90        3.02      6.66 o 
 -11   4   9      178.74      156.60     14.71 o 
 -10   4   9        0.40        2.04      5.47 o 
  -9   4   9       32.68       35.46     16.15 o 
  -8   4   9       30.93       30.25      8.12 o 
  -7   4   9      348.65      367.09     12.32 o 
  -6   4   9      273.45      247.76     10.76 o 
  -5   4   9      165.11      176.03     20.45 o 
  -4   4   9      292.39      323.09     11.15 o 
  -3   4   9      456.62      403.43     19.60 o 
  -2   4   9       51.58       45.20     11.21 o 
  -1   4   9       26.37       29.17      3.75 o 
   0   4   9      546.16      561.11      7.14 o 
   1   4   9      607.54      579.51      8.63 o 
   2   4   9      115.79      114.52      5.40 o 
   3   4   9      131.31      119.33     14.31 o 
   4   4   9        0.13        3.54      7.98 o 
   5   4   9        2.06        2.92      5.54 o 
   6   4   9      349.52      334.11     15.05 o 
   7   4   9      110.80      102.71     18.58 o 
   8   4   9      325.95      364.06     18.37 o 
   9   4   9       19.09       13.66      6.39 o 
  10   4   9        4.51        0.78     10.40 o 
  11   4   9       28.93       76.61     20.61 o 
 -12   5   9       93.76      109.41     13.43 o 
 -11   5   9       49.65       38.54     13.40 o 
 -10   5   9        8.77        3.26      5.36 o 
  -9   5   9        3.70       10.34      5.09 o 
  -8   5   9      362.07      377.52     23.97 o 
  -7   5   9      118.45      121.81     12.55 o 
  -6   5   9      334.86      339.91     23.17 o 
  -5   5   9      448.09      450.91     30.43 o 
  -4   5   9      192.23      148.75     15.61 o 
  -3   5   9      195.02      183.40      9.28 o 
  -2   5   9        1.01        0.33      7.50 o 
  -1   5   9      226.70      209.24     13.44 o 
   0   5   9      314.84      306.95      6.78 o 
   1   5   9      343.67      341.70     10.16 o 
   2   5   9      403.37      354.67     16.79 o 
   3   5   9       48.55       52.64      9.92 o 
   4   5   9       74.72       61.98      5.30 o 
   5   5   9      844.20      830.45     20.23 o 
   6   5   9      158.43      183.28     13.30 o 
   7   5   9      392.20      336.25     26.07 o 
   8   5   9      278.55      247.73     31.69 o 
   9   5   9       53.39       49.60     16.49 o 
  10   5   9        4.55        7.53      7.66 o 
  11   5   9       26.60       10.96      8.23 o 
 -12   6   9       52.86       81.13     16.36 o 
 -11   6   9        3.91        6.60      6.80 o 
 -10   6   9      197.53      192.08     21.98 o 
  -9   6   9      180.64      196.59     37.01 o 
  -8   6   9     1192.47     1202.75     36.93 o 
  -7   6   9      337.24      275.63     10.32 o 
  -6   6   9       47.07       56.90     12.37 o 
  -5   6   9      169.24      154.17     36.81 o 
  -4   6   9        0.28        1.12      5.16 o 
  -3   6   9        0.05        0.39     10.06 o 
  -2   6   9      209.05      214.78     20.92 o 
  -1   6   9     1048.19     1033.79     13.93 o 
   0   6   9      237.78      264.64      9.29 o 
   1   6   9      282.83      301.07     10.25 o 
   2   6   9      226.96      205.53     13.40 o 
   3   6   9      123.36      109.28     15.36 o 
   4   6   9     2383.54     2081.70     24.93 o 
   5   6   9       25.68       37.88      5.52 o 
   6   6   9        9.52       11.07      7.22 o 
   7   6   9      446.22      418.46     25.04 o 
   8   6   9       55.46       68.86     12.97 o 
   9   6   9      143.06      152.72     20.69 o 
  10   6   9        7.33        2.73      9.29 o 
  11   6   9       24.44       17.36      6.11 o 
 -12   7   9        1.42       21.10      8.00 o 
 -11   7   9       83.91       77.82     14.62 o 
 -10   7   9        0.02        3.60      6.16 o 
  -9   7   9       12.89        5.69      4.77 o 
  -8   7   9       64.45       61.66      4.38 o 
  -7   7   9       86.51      100.91      9.29 o 
  -6   7   9      172.57      160.16     11.16 o 
  -5   7   9       26.54       15.09      5.84 o 
  -4   7   9      364.99      309.88     15.24 o 
  -3   7   9       14.15       13.89      4.49 o 
  -2   7   9       16.96       20.82      8.90 o 
  -1   7   9      120.57      125.08     10.30 o 
   0   7   9        2.90        6.18      3.38 o 
   1   7   9       40.78       38.74      5.44 o 
   2   7   9      586.50      514.36     12.00 o 
   3   7   9     2433.20     2373.15     34.58 o 
   4   7   9     1380.83     1325.53     27.82 o 
   5   7   9      304.95      306.81      9.66 o 
   6   7   9      161.32      143.15     11.41 o 
   7   7   9        8.86        9.30      5.33 o 
   8   7   9       55.88       38.76     20.57 o 
   9   7   9        1.62        3.79      5.74 o 
  10   7   9       11.98        6.67      7.75 o 
  11   7   9       26.35       33.14      9.12 o 
 -12   8   9       68.50       83.32     19.98 o 
 -11   8   9        0.00        4.49      5.22 o 
 -10   8   9        8.23        3.58      7.08 o 
  -9   8   9       37.72       49.44     10.74 o 
  -8   8   9      186.43      185.44      9.75 o 
  -7   8   9      467.18      433.55     21.98 o 
  -6   8   9      151.85      148.76     18.28 o 
  -5   8   9       59.33       35.51      6.65 o 
  -4   8   9        0.39        3.85      2.71 o 
  -3   8   9        0.24        4.96      6.23 o 
  -2   8   9       31.79       48.98      7.01 o 
  -1   8   9      271.08      271.43     12.64 o 
   0   8   9       12.24       10.48      4.23 o 
   1   8   9       28.74       26.28      4.13 o 
   2   8   9       92.80      105.26     10.30 o 
   3   8   9     1756.25     1747.61     24.13 o 
   4   8   9      410.15      399.68     18.65 o 
   5   8   9      516.08      511.24     10.66 o 
   6   8   9      186.58      189.58     10.94 o 
   7   8   9      108.93      103.17     10.97 o 
   8   8   9       14.89        5.61      7.10 o 
   9   8   9       46.57       59.88     22.59 o 
  10   8   9        4.70       11.56      7.44 o 
  11   8   9       12.51       30.41     11.06 o 
 -12   9   9       20.51       26.12     13.26 o 
 -11   9   9       35.34       37.47      6.07 o 
 -10   9   9        5.92       12.57      5.34 o 
  -9   9   9        4.38        5.72      6.03 o 
  -8   9   9       47.34       85.21      9.14 o 
  -7   9   9        0.81        0.30      6.91 o 
  -6   9   9      499.81      440.95     11.62 o 
  -5   9   9       22.77       29.19      7.40 o 
  -4   9   9      270.04      229.09     14.51 o 
  -3   9   9      184.81      167.87     12.10 o 
  -2   9   9      222.37      190.02     13.65 o 
  -1   9   9      404.34      406.65     10.83 o 
   0   9   9       60.46       55.87      4.96 o 
   1   9   9       85.11       90.51     12.24 o 
   2   9   9        1.27        2.54      4.11 o 
   3   9   9      705.68      659.89     21.36 o 
   4   9   9        6.44        8.87      9.58 o 
   5   9   9      834.43      823.41     29.98 o 
   6   9   9       81.78       88.20     14.39 o 
   7   9   9      154.18      143.51      9.50 o 
   8   9   9        9.12        6.58      4.29 o 
   9   9   9       13.49       47.90     16.43 o 
  10   9   9       43.09       38.60     14.29 o 
 -12  10   9      207.93      112.28     18.96 o 
 -11  10   9       11.62       13.37      7.81 o 
 -10  10   9        2.98       10.59      9.46 o 
  -9  10   9       37.73       27.83      8.56 o 
  -8  10   9        4.35        2.88      5.52 o 
  -7  10   9       53.92       56.47     14.26 o 
  -6  10   9      125.03      142.19     12.84 o 
  -5  10   9       42.07       24.98      4.49 o 
  -4  10   9      171.93      148.23     10.52 o 
  -3  10   9       77.85       80.06      6.58 o 
  -2  10   9       53.25       33.99      7.11 o 
  -1  10   9        9.06        8.89      4.61 o 
   0  10   9      187.32      170.57     12.48 o 
   1  10   9      493.84      481.34     17.05 o 
   2  10   9      814.70      826.73     35.67 o 
   3  10   9      307.61      266.87     16.67 o 
   4  10   9      189.48      208.52      9.92 o 
   5  10   9       69.72       70.21     12.61 o 
   6  10   9       64.50       57.77     10.42 o 
   7  10   9      249.43      237.59     17.81 o 
   8  10   9       62.97       59.84     13.89 o 
   9  10   9        0.75       16.19     13.65 o 
  10  10   9        1.37        1.31     10.56 o 
 -11  11   9       15.95       35.85     17.64 o 
 -10  11   9       67.70       53.44     10.39 o 
  -9  11   9        1.65        1.65      6.41 o 
  -8  11   9       15.03        9.16      8.01 o 
  -7  11   9       96.49       96.59     11.18 o 
  -6  11   9       58.20       48.25      7.56 o 
  -5  11   9        4.25        2.98      6.43 o 
  -4  11   9        0.93        3.27      3.40 o 
  -3  11   9      126.53      106.01      9.29 o 
  -2  11   9      663.87      645.63     15.19 o 
  -1  11   9        3.67        5.72      4.13 o 
   0  11   9      325.23      308.23     12.80 o 
   1  11   9       54.04       65.70     14.13 o 
   2  11   9       17.17       13.76      3.84 o 
   3  11   9      421.32      430.53     14.25 o 
   4  11   9       53.21       57.37     12.76 o 
   5  11   9       79.79       74.03      6.93 o 
   6  11   9        0.18        1.26      8.87 o 
   7  11   9      115.25      121.93     14.21 o 
   8  11   9       16.87        6.10      6.52 o 
   9  11   9        0.39        8.93     17.08 o 
  10  11   9       97.41      106.05     19.07 o 
 -11  12   9        4.00        0.07      8.73 o 
 -10  12   9        1.05        3.98      6.60 o 
  -9  12   9        3.44        6.65      5.52 o 
  -8  12   9        9.34        4.84      5.00 o 
  -7  12   9        2.33        3.27      9.50 o 
  -6  12   9       71.08       78.46     14.51 o 
  -5  12   9      111.52       70.00     13.15 o 
  -4  12   9      333.61      251.64     12.58 o 
  -3  12   9       11.06        5.81      3.79 o 
  -2  12   9        8.44        5.37      8.49 o 
  -1  12   9      159.58      159.16     12.87 o 
   0  12   9      146.93      145.54      8.27 o 
   1  12   9      236.11      245.19     14.10 o 
   2  12   9       47.93       45.48      9.79 o 
   3  12   9        9.39        6.67      5.28 o 
   4  12   9        3.47        3.81      7.57 o 
   5  12   9      190.62      173.14     11.88 o 
   6  12   9        0.84        4.61      4.31 o 
   7  12   9       62.68       74.90      6.84 o 
   8  12   9      125.63      138.91     11.56 o 
   9  12   9        3.21       25.16     23.92 o 
  10  12   9        0.39       28.18     19.50 o 
 -11  13   9        0.44        6.37     15.75 o 
 -10  13   9       35.86       46.91      9.37 o 
  -9  13   9       85.63       62.89      8.17 o 
  -8  13   9       15.58        5.33      5.74 o 
  -7  13   9       42.67       46.24      9.18 o 
  -6  13   9       85.12       89.59     15.90 o 
  -5  13   9        1.10        1.55      4.76 o 
  -4  13   9        0.27        0.82      4.17 o 
  -3  13   9        3.31        2.48      6.40 o 
  -2  13   9      187.85      192.51     10.05 o 
  -1  13   9       22.43       22.88      9.65 o 
   0  13   9       85.96       70.08     14.94 o 
   1  13   9       33.96       41.26     12.51 o 
   2  13   9       64.70       79.79      5.37 o 
   3  13   9      127.77      102.04     13.56 o 
   4  13   9      112.02      153.20      6.81 o 
   5  13   9        2.00        1.43      4.94 o 
   6  13   9       37.46       45.41      8.54 o 
   7  13   9      104.79       78.64     11.15 o 
   8  13   9       25.14       30.01      9.10 o 
   9  13   9        4.90        0.06     14.88 o 
 -10  14   9       27.97       43.27     18.35 o 
  -9  14   9        0.02        3.57      5.20 o 
  -8  14   9        0.27        3.77      4.90 o 
  -7  14   9      431.30      392.83     14.85 o 
  -6  14   9       88.88       86.71      8.50 o 
  -5  14   9        3.17        5.55      6.90 o 
  -4  14   9        0.54        0.81      4.69 o 
  -3  14   9        3.60        1.48      6.45 o 
  -2  14   9       38.18       61.27     13.43 o 
  -1  14   9        0.07        0.94      4.69 o 
   0  14   9        6.73        4.66      3.58 o 
   1  14   9       37.95       31.02      4.50 o 
   2  14   9        0.00        0.56      6.21 o 
   3  14   9       33.33       41.12      8.42 o 
   4  14   9      217.16      236.83     16.38 o 
   5  14   9      128.82      116.76     18.39 o 
   6  14   9       97.26      103.15      9.18 o 
   7  14   9       20.44       33.66     13.28 o 
   8  14   9        3.80        1.83      6.94 o 
   9  14   9       34.87       32.01      9.04 o 
 -10  15   9        6.22        0.79     11.16 o 
  -9  15   9       37.72       69.85     14.22 o 
  -8  15   9       20.05       18.01      6.45 o 
  -7  15   9      126.05      104.27     13.30 o 
  -6  15   9       28.12       22.51     13.61 o 
  -5  15   9      137.28       91.00      9.99 o 
  -4  15   9      318.24      319.48     14.61 o 
  -3  15   9      137.52       95.73      7.63 o 
  -2  15   9       75.68       62.78     10.21 o 
  -1  15   9       35.71       31.23      6.20 o 
   0  15   9        2.19        4.42     10.86 o 
   1  15   9        5.57        5.34      7.98 o 
   2  15   9       33.88       29.74      7.44 o 
   3  15   9       73.18       57.72      7.51 o 
   4  15   9       77.77       72.47     11.97 o 
   5  15   9      325.24      363.06     14.68 o 
   6  15   9      234.15      316.54     23.02 o 
   7  15   9      126.02      113.37     30.94 o 
   8  15   9       30.99       29.45      9.54 o 
   9  15   9        7.38       67.23     17.19 o 
 -10  16   9       27.20       37.54     12.01 o 
  -9  16   9       37.07       40.10      8.38 o 
  -8  16   9        8.42       17.42      5.30 o 
  -7  16   9       10.11        7.01      6.96 o 
  -6  16   9      281.28      284.96     12.76 o 
  -5  16   9       58.46       58.89     15.29 o 
  -4  16   9       48.75       52.10      8.11 o 
  -3  16   9       46.96       35.01     19.93 o 
  -2  16   9      316.82      294.85     18.92 o 
  -1  16   9      332.20      310.47     26.04 o 
   0  16   9       85.57       94.91     14.80 o 
   1  16   9      262.79      269.08     15.48 o 
   2  16   9        0.00        0.64      6.68 o 
   3  16   9       16.23        8.47      4.87 o 
   4  16   9        8.21       20.34      4.93 o 
   5  16   9      149.87      134.31     10.26 o 
   6  16   9       50.94       63.81     10.70 o 
   7  16   9       23.41       21.04      9.18 o 
   8  16   9        3.63       15.12     10.17 o 
  -9  17   9       61.93      105.99     21.12 o 
  -8  17   9        0.68        5.72      5.28 o 
  -7  17   9       73.10       71.79      8.58 o 
  -6  17   9        9.82        6.40      6.12 o 
  -5  17   9       24.51       28.56     11.91 o 
  -4  17   9        0.00        1.70      8.62 o 
  -3  17   9       49.74       46.03     10.01 o 
  -2  17   9      185.10      175.60     21.97 o 
  -1  17   9        2.22        9.00      6.60 o 
   0  17   9       15.10       12.97      5.28 o 
   1  17   9      164.39      173.69     12.77 o 
   2  17   9       10.69        9.35      4.94 o 
   3  17   9       28.53       38.23      9.10 o 
   4  17   9        0.92       26.12      5.58 o 
   5  17   9      257.17      287.04     17.00 o 
   6  17   9       52.41       46.84      8.86 o 
   7  17   9      158.40      173.93     15.77 o 
   8  17   9       15.93       42.64     22.02 o 
  -9  18   9       95.52       51.64     15.42 o 
  -8  18   9        5.12       18.11      8.17 o 
  -7  18   9       38.98       30.50      8.30 o 
  -6  18   9      320.21      335.62     20.15 o 
  -5  18   9       10.80        4.92     12.44 o 
  -4  18   9       47.17       47.39     10.96 o 
  -3  18   9       11.28        7.68      6.20 o 
  -2  18   9      102.62       93.10     10.51 o 
  -1  18   9      231.07      232.58     13.03 o 
   0  18   9      277.32      294.19     20.28 o 
   1  18   9       92.01      101.00     10.14 o 
   2  18   9       19.73       13.06      7.90 o 
   3  18   9      270.36      309.89     15.89 o 
   4  18   9        2.53        5.55      5.02 o 
   5  18   9       14.34       16.15      9.35 o 
   6  18   9       13.54        5.63      5.74 o 
   7  18   9       51.56       84.14     14.02 o 
  -8  19   9        0.03        0.33     10.57 o 
  -7  19   9       62.79       35.71     10.38 o 
  -6  19   9      127.49      135.55     10.52 o 
  -5  19   9        0.11        1.08      7.47 o 
  -4  19   9       25.71       26.16     14.14 o 
  -3  19   9       27.31       22.88      9.15 o 
  -2  19   9        0.41        3.04      8.51 o 
  -1  19   9       69.95       75.28      9.20 o 
   0  19   9        2.10        4.62      5.45 o 
   1  19   9       71.69       74.02      7.87 o 
   2  19   9       68.06       69.49      6.81 o 
   3  19   9       68.84      110.37     13.79 o 
   4  19   9       38.37       25.74      5.51 o 
   5  19   9       26.13       36.40      8.35 o 
   6  19   9       93.59      135.04     18.56 o 
   7  19   9        5.07       17.91     16.34 o 
  -7  20   9        0.71       10.47     11.94 o 
  -6  20   9       17.22        7.02      5.57 o 
  -5  20   9      150.42       94.98     14.89 o 
  -4  20   9      238.55      212.56     24.81 o 
  -3  20   9        7.07        3.21      9.26 o 
  -2  20   9        0.81        6.33      6.79 o 
  -1  20   9        9.88        8.49      6.21 o 
   0  20   9      126.49      133.98     10.85 o 
   1  20   9        0.05        6.86      5.07 o 
   2  20   9       64.94       70.56      7.34 o 
   3  20   9      231.26      213.77     14.95 o 
   4  20   9       15.34       13.85      4.04 o 
   5  20   9       51.68       45.76     13.94 o 
   6  20   9        4.06        1.05      7.44 o 
  -6  21   9      168.10      214.00     24.72 o 
  -5  21   9       23.68       48.49     13.95 o 
  -4  21   9       20.59       35.08     16.70 o 
  -3  21   9        6.81       14.99      8.63 o 
  -2  21   9        0.74        4.23      6.74 o 
  -1  21   9       46.37       29.01      8.47 o 
   0  21   9        4.60        6.75      4.70 o 
   1  21   9        9.89        8.58      4.75 o 
   2  21   9       63.31       85.66     10.85 o 
   3  21   9        0.91        6.16      7.13 o 
   4  21   9      203.79      244.15     17.65 o 
   5  21   9       51.22       60.98      9.99 o 
  -5  22   9       21.11       29.07     12.52 o 
  -4  22   9      152.32      179.54     33.80 o 
  -3  22   9       79.49       49.87     13.12 o 
  -2  22   9      107.85      121.53     22.38 o 
  -1  22   9       33.72       32.06     10.35 o 
   0  22   9       32.58       40.68      6.79 o 
   1  22   9       22.86       18.76      5.71 o 
   2  22   9       48.38       46.03      6.87 o 
   3  22   9        3.69        1.75      4.97 o 
   4  22   9       19.85       45.57     13.37 o 
  -4  23   9        9.36        3.54     11.02 o 
  -3  23   9        0.97        6.43     13.58 o 
  -2  23   9       42.22       29.00     13.71 o 
  -1  23   9        5.43        8.29      7.88 o 
   0  23   9       85.38      149.75     15.27 o 
   1  23   9       70.87       91.25     12.56 o 
   2  23   9       31.38       55.77     11.66 o 
   3  23   9       21.17       15.46      6.98 o 
  -2  24   9      455.42      553.32     43.24 o 
  -1  24   9      271.09      267.02     34.39 o 
   0  24   9      106.15       81.96     13.22 o 
   1  24   9       58.87       74.67     16.71 o 
 -12   0  10       69.50       88.57     18.19 o 
 -11   0  10       23.88       65.96     30.91 o 
 -10   0  10      169.63      159.13      8.11 o 
  -9   0  10        1.18       92.24     36.32 o 
  -8   0  10       75.92       49.33     26.22 o 
  -7   0  10     1694.95     1611.44     45.12 o 
  -6   0  10     1057.02     1043.39     52.14 o 
  -5   0  10      414.33      492.35     22.37 o 
  -4   0  10     6008.26     5998.20     98.84 o 
  -3   0  10      369.37      333.72     47.03 o 
  -2   0  10      375.73      343.98     20.84 o 
  -1   0  10      667.25      688.15     20.63 o 
   0   0  10     1187.05     1191.85     23.41 o 
   1   0  10       14.22        8.85     14.55 o 
   2   0  10      297.70      282.00      8.25 o 
   3   0  10      346.25      330.57     23.96 o 
   4   0  10      161.81      167.42     21.34 o 
   5   0  10     1639.41     1422.84     88.62 o 
   6   0  10     1854.32     1773.64     29.54 o 
   7   0  10       56.06       64.81      7.55 o 
   8   0  10     3620.47     3529.83     80.24 o 
   9   0  10      598.21      604.06     28.40 o 
  10   0  10      442.47      321.61     14.44 o 
  11   0  10      129.76      201.66     39.18 o 
 -12   1  10       16.35       64.56     18.03 o 
 -11   1  10        0.09        2.33      7.15 o 
 -10   1  10        9.59       21.91      8.17 o 
  -9   1  10        1.22        2.04     10.64 o 
  -8   1  10       31.18       39.46      6.72 o 
  -7   1  10       61.68       64.32      5.42 o 
  -6   1  10     2096.03     2017.36     53.69 o 
  -5   1  10      950.70      904.21     23.62 o 
  -4   1  10      341.51      334.33     21.88 o 
  -3   1  10     1153.37     1168.40     12.96 o 
  -2   1  10      179.71      151.59     21.61 o 
  -1   1  10      345.65      379.12      8.23 o 
   0   1  10       13.30       22.29      7.55 o 
   1   1  10      149.77      114.06     15.41 o 
   2   1  10       25.96       32.63     13.98 o 
   3   1  10        6.76        7.04      9.57 o 
   4   1  10        0.50        0.76      4.03 o 
   5   1  10       79.59       97.95     14.09 o 
   6   1  10        0.58        0.27     15.11 o 
   7   1  10       67.90       98.87     19.43 o 
   8   1  10        4.51        9.29      5.38 o 
   9   1  10      680.60      713.21     37.16 o 
  10   1  10       64.08       45.62     12.75 o 
  11   1  10       23.69       19.00      8.49 o 
 -12   2  10       14.04       14.54      8.93 o 
 -11   2  10        6.05       15.20     11.97 o 
 -10   2  10       22.84       20.94     14.89 o 
  -9   2  10        1.91        2.51      4.57 o 
  -8   2  10       90.10      100.15      5.01 o 
  -7   2  10       37.71       38.99      7.48 o 
  -6   2  10        5.62        7.09      4.40 o 
  -5   2  10       18.83        9.88      6.63 o 
  -4   2  10     6370.99     6076.48     52.41 o 
  -3   2  10     3735.96     3671.28     42.11 o 
  -2   2  10      370.65      367.33     16.30 o 
  -1   2  10      139.44      167.99     19.32 o 
   0   2  10      528.43      574.31      6.30 o 
   1   2  10       73.08       54.35     13.73 o 
   2   2  10       49.46       42.65      9.23 o 
   3   2  10       82.59       84.04      5.92 o 
   4   2  10      146.96      175.04      9.13 o 
   5   2  10      792.33      712.06     25.25 o 
   6   2  10        2.94        4.84     11.19 o 
   7   2  10      258.65      263.79     12.69 o 
   8   2  10      286.19      235.11     18.76 o 
   9   2  10       35.47       44.40     10.30 o 
  10   2  10      101.44      132.17     23.33 o 
  11   2  10        3.56       20.39     12.18 o 
 -12   3  10       10.24        5.68      9.42 o 
 -11   3  10       31.07       47.90     13.91 o 
 -10   3  10        7.90       44.10     12.92 o 
  -9   3  10      113.87      126.62     19.16 o 
  -8   3  10       27.87       25.04      6.87 o 
  -7   3  10       15.85        5.88      4.68 o 
  -6   3  10      748.14      793.04     22.80 o 
  -5   3  10       49.47       52.08     13.39 o 
  -4   3  10        0.07        1.36      9.12 o 
  -3   3  10     3834.94     3721.72     52.74 o 
  -2   3  10      247.82      225.35     26.90 o 
  -1   3  10      133.53      140.62      6.77 o 
   0   3  10       14.31       14.10      8.52 o 
   1   3  10      434.97      411.55     12.11 o 
   2   3  10       73.61       79.83      6.33 o 
   3   3  10        5.43        3.98     13.18 o 
   4   3  10       15.58       18.35      5.35 o 
   5   3  10      156.06      152.54     15.20 o 
   6   3  10     1037.74     1064.00     36.85 o 
   7   3  10      330.10      374.80     14.22 o 
   8   3  10       58.37      104.05     14.99 o 
   9   3  10       59.60       80.66     16.65 o 
  10   3  10      140.49       91.53     14.03 o 
  11   3  10       15.30       41.66     16.14 o 
 -12   4  10       51.42       64.00     14.31 o 
 -11   4  10       38.56       43.27      6.32 o 
 -10   4  10       46.23       96.45     15.93 o 
  -9   4  10       24.45       40.92     10.36 o 
  -8   4  10       12.67       14.69     11.95 o 
  -7   4  10      103.00       82.04      8.17 o 
  -6   4  10      315.47      370.35     19.87 o 
  -5   4  10       16.05        7.77      3.98 o 
  -4   4  10      527.67      454.69     18.28 o 
  -3   4  10      350.27      352.27     30.73 o 
  -2   4  10      348.09      393.48      9.28 o 
  -1   4  10        0.33        0.45     16.32 o 
   0   4  10      325.53      329.16      5.09 o 
   1   4  10        6.23       10.26      8.26 o 
   2   4  10      791.85      761.37     23.52 o 
   3   4  10      395.91      316.51      8.08 o 
   4   4  10       79.29       90.84      6.85 o 
   5   4  10      189.28      169.97     13.83 o 
   6   4  10     1469.00     1454.12     66.34 o 
   7   4  10       29.88      224.84     30.25 o 
   8   4  10       60.35       98.30     13.17 o 
   9   4  10        1.99       49.96     12.04 o 
  10   4  10       88.78       72.31      7.48 o 
  11   4  10       36.65       28.98     10.17 o 
 -12   5  10        4.72       25.64     12.73 o 
 -11   5  10        0.07        0.13      7.03 o 
 -10   5  10        5.54       16.90      8.99 o 
  -9   5  10       27.92       46.68     17.09 o 
  -8   5  10       12.61        7.45      5.23 o 
  -7   5  10        3.55        4.17      6.39 o 
  -6   5  10        4.44        2.49      3.74 o 
  -5   5  10       55.76       86.55     10.33 o 
  -4   5  10      128.14      153.92      7.19 o 
  -3   5  10      136.39      109.14     13.45 o 
  -2   5  10      139.85      120.56     22.02 o 
  -1   5  10      986.80      939.98     15.18 o 
   0   5  10      246.20      227.30     23.60 o 
   1   5  10     1067.02     1032.22     22.91 o 
   2   5  10       15.26        6.50      7.64 o 
   3   5  10       51.03       69.80     20.04 o 
   4   5  10       91.87       78.23      5.34 o 
   5   5  10      284.61      283.02      9.74 o 
   6   5  10       29.12       38.34      5.09 o 
   7   5  10      217.10      225.33     13.09 o 
   8   5  10        3.79        9.61     13.63 o 
   9   5  10       71.48       71.42     10.78 o 
  10   5  10       65.07       81.42     13.30 o 
  11   5  10      170.69      239.36     21.26 o 
 -12   6  10        9.77        9.89      8.81 o 
 -11   6  10       84.37      109.25     18.87 o 
 -10   6  10       15.69       16.02      6.40 o 
  -9   6  10       33.19       41.35     13.32 o 
  -8   6  10        4.69        4.41      8.59 o 
  -7   6  10       61.00       74.26     10.47 o 
  -6   6  10      444.89      404.11     15.53 o 
  -5   6  10       17.28       13.31      4.29 o 
  -4   6  10     1470.66     1476.44     36.52 o 
  -3   6  10      195.91      203.38     17.24 o 
  -2   6  10     1778.80     1582.37     27.03 o 
  -1   6  10     3636.31     3551.15     14.85 o 
   0   6  10       97.04       92.83      4.80 o 
   1   6  10       38.77       29.27      8.22 o 
   2   6  10     1058.32     1074.91     37.63 o 
   3   6  10     1656.74     1563.74     31.38 o 
   4   6  10      160.33      134.70      9.75 o 
   5   6  10        0.54        4.99      3.48 o 
   6   6  10       69.74       97.13      8.41 o 
   7   6  10       45.36       66.85     16.90 o 
   8   6  10        2.32        0.07      4.07 o 
   9   6  10       18.40       28.89     14.43 o 
  10   6  10        7.97       18.24     16.92 o 
 -12   7  10       27.54       59.63     23.62 o 
 -11   7  10        4.25        4.02      5.69 o 
 -10   7  10       45.53       21.77      4.92 o 
  -9   7  10       54.56       88.02      8.12 o 
  -8   7  10       15.15       20.04      8.55 o 
  -7   7  10       64.06       66.63      7.99 o 
  -6   7  10      320.60      293.87     13.54 o 
  -5   7  10       21.30       23.63     11.56 o 
  -4   7  10       19.51       11.33      3.76 o 
  -3   7  10        0.75        3.93      4.55 o 
  -2   7  10       31.67       24.43     13.47 o 
  -1   7  10     1044.63     1095.91     17.22 o 
   0   7  10      408.41      407.72     32.39 o 
   1   7  10        0.29        1.11      4.77 o 
   2   7  10      442.70      422.46     19.77 o 
   3   7  10      225.48      195.67     29.29 o 
   4   7  10      689.63      682.73     17.77 o 
   5   7  10       10.26        5.91     13.85 o 
   6   7  10        1.77        1.50      4.03 o 
   7   7  10        0.58        4.50      4.86 o 
   8   7  10      181.71      241.19     31.14 o 
   9   7  10       60.55       45.07     14.20 o 
  10   7  10        0.14        3.19      5.15 o 
 -12   8  10      104.28       78.68     16.73 o 
 -11   8  10        9.05        2.97      7.14 o 
 -10   8  10       19.05       39.96     11.59 o 
  -9   8  10        0.05        1.13      4.20 o 
  -8   8  10        6.52        9.49      7.84 o 
  -7   8  10       79.68       57.33      6.87 o 
  -6   8  10        1.00        3.03      4.15 o 
  -5   8  10      474.79      400.93     19.62 o 
  -4   8  10      105.73      168.60     13.56 o 
  -3   8  10      250.66      211.16     13.30 o 
  -2   8  10      465.45      441.17     14.40 o 
  -1   8  10      374.22      353.77     28.29 o 
   0   8  10        1.52        1.11      4.77 o 
   1   8  10       89.76       97.11     10.15 o 
   2   8  10      281.80      130.62      6.49 o 
   3   8  10      145.39      133.35     11.69 o 
   4   8  10       45.99       37.73     25.97 o 
   5   8  10      132.74      131.19     10.72 o 
   6   8  10       50.83       47.55     13.50 o 
   7   8  10       73.46       76.55     22.63 o 
   8   8  10        1.99       12.89      7.29 o 
   9   8  10        4.14       11.41      7.36 o 
  10   8  10       41.54       76.97     16.68 o 
 -11   9  10        0.02        1.74      6.87 o 
 -10   9  10        0.07        1.65      6.18 o 
  -9   9  10       56.01       49.45     13.78 o 
  -8   9  10       55.17       45.22     11.61 o 
  -7   9  10       40.04       29.30      6.06 o 
  -6   9  10        4.36        2.77      4.41 o 
  -5   9  10      148.72      129.48      5.99 o 
  -4   9  10      123.75      141.62     10.51 o 
  -3   9  10      146.78      120.26     13.87 o 
  -2   9  10       13.53        8.75      9.35 o 
  -1   9  10        0.16        2.54      5.07 o 
   0   9  10      139.06      128.76     24.58 o 
   1   9  10     1242.73     1175.46     30.12 o 
   2   9  10     1120.13     1076.84     21.88 o 
   3   9  10       44.59       32.95     20.87 o 
   4   9  10        0.63        1.17      3.86 o 
   5   9  10       29.37       40.46     17.51 o 
   6   9  10       32.72       36.97      8.95 o 
   7   9  10        0.88        1.45      5.01 o 
   8   9  10        1.76        0.26     18.97 o 
   9   9  10       73.40       66.20     13.55 o 
  10   9  10       28.10       31.36     12.11 o 
 -11  10  10       22.65       56.19     18.32 o 
 -10  10  10       22.50       33.84      4.87 o 
  -9  10  10       37.44       14.61      5.63 o 
  -8  10  10      225.13      232.47     20.41 o 
  -7  10  10        7.66        9.78      8.35 o 
  -6  10  10       31.72       23.73      4.49 o 
  -5  10  10        0.01        0.82      4.84 o 
  -4  10  10      351.32      263.88      8.56 o 
  -3  10  10       59.15       67.56      7.52 o 
  -2  10  10       49.96       62.53      7.02 o 
  -1  10  10      166.23      161.67      5.92 o 
   0  10  10        1.46        1.63      5.17 o 
   1  10  10       26.82       27.46     12.33 o 
   2  10  10      125.50      140.29      5.38 o 
   3  10  10      178.59      169.63     12.79 o 
   4  10  10        2.84        1.71     15.81 o 
   5  10  10      155.37      158.84     13.17 o 
   6  10  10        8.41       18.80      7.38 o 
   7  10  10       60.88       79.21     28.55 o 
   8  10  10       62.71       58.16     13.40 o 
   9  10  10       40.01      110.80     24.66 o 
  10  10  10       14.80       81.34     56.76 o 
 -11  11  10      388.20      584.21     34.87 o 
 -10  11  10       91.23       76.66      9.46 o 
  -9  11  10       17.07       22.70      4.96 o 
  -8  11  10        7.91        4.68      5.93 o 
  -7  11  10       80.40       52.96     15.44 o 
  -6  11  10        0.78        2.25      4.84 o 
  -5  11  10     1430.54     1343.67     31.85 o 
  -4  11  10      554.49      511.02     21.33 o 
  -3  11  10      794.10      670.54     26.85 o 
  -2  11  10       36.01       40.08      8.54 o 
  -1  11  10       48.93       55.88     10.10 o 
   0  11  10       69.42       46.32     15.68 o 
   1  11  10      701.08      656.71     19.81 o 
   2  11  10      442.56      397.12     21.19 o 
   3  11  10       21.22       25.34     17.86 o 
   4  11  10        0.01        5.87      4.01 o 
   5  11  10      226.09      226.33     18.08 o 
   6  11  10      146.41      135.07     11.67 o 
   7  11  10        5.79        8.81      5.44 o 
   9  11  10       23.58       17.16     12.10 o 
 -11  12  10      146.55      108.74     17.00 o 
 -10  12  10      268.77      210.95     11.23 o 
  -9  12  10       16.84       23.85      7.46 o 
  -8  12  10      246.06      200.93     20.13 o 
  -7  12  10       51.39       54.89      4.59 o 
  -6  12  10       50.09       31.21     12.46 o 
  -5  12  10      535.79      558.13     17.60 o 
  -4  12  10      152.80      139.85      7.96 o 
  -3  12  10      407.16      388.06     15.20 o 
  -2  12  10       17.05       18.00      6.66 o 
  -1  12  10       34.40       25.69     11.86 o 
   0  12  10       80.32       82.07     15.56 o 
   1  12  10        4.08       12.82     13.04 o 
   2  12  10        9.85        2.72      7.93 o 
   3  12  10       14.06        6.34      5.08 o 
   4  12  10        0.66        2.33     13.74 o 
   5  12  10       54.20       76.64      7.47 o 
   6  12  10        0.47        2.23      7.93 o 
   7  12  10      294.52      279.67     28.98 o 
   8  12  10        6.95        4.35      6.73 o 
   9  12  10        3.79        7.94      6.91 o 
 -10  13  10      119.38      173.27     17.89 o 
  -9  13  10       31.47       41.18     12.11 o 
  -8  13  10       71.84       93.10     14.59 o 
  -7  13  10       22.29       16.94     12.29 o 
  -6  13  10      132.21      112.23     14.92 o 
  -5  13  10       28.44       29.31      7.05 o 
  -4  13  10       17.35       22.72      8.15 o 
  -3  13  10      327.90      204.61     36.57 o 
  -2  13  10       54.40       45.75      5.27 o 
  -1  13  10       66.42       41.89      9.17 o 
   0  13  10       56.83       40.94     19.02 o 
   1  13  10      103.48      106.42     13.20 o 
   2  13  10       62.28       55.74     14.83 o 
   3  13  10       99.40      118.20     17.26 o 
   4  13  10      110.46      116.10     11.49 o 
   5  13  10       33.71       39.52     13.87 o 
   6  13  10        2.56        6.83      4.65 o 
   7  13  10       63.56       99.65      8.92 o 
   8  13  10        3.18        7.83      6.79 o 
   9  13  10      134.72      121.68     16.90 o 
 -10  14  10       43.00       73.65     18.82 o 
  -9  14  10        0.01        3.76      5.59 o 
  -8  14  10        9.81        9.89      5.32 o 
  -7  14  10      167.76      176.49     15.92 o 
  -6  14  10      206.78      240.34     18.23 o 
  -5  14  10      285.71      274.60     15.04 o 
  -4  14  10      107.21       97.76     14.47 o 
  -3  14  10        0.18       13.41      5.56 o 
  -2  14  10       18.46       12.10      8.91 o 
  -1  14  10       18.96       26.12      9.14 o 
   0  14  10       96.76       88.35     11.12 o 
   1  14  10       59.70       63.13      8.26 o 
   2  14  10       89.57       90.35     11.38 o 
   3  14  10       56.21       40.20     11.92 o 
   4  14  10       14.81       15.84      5.62 o 
   5  14  10        1.66       17.85      4.50 o 
   6  14  10       94.50      111.25     14.46 o 
   7  14  10       78.70      123.25     26.68 o 
   8  14  10       24.79       41.87     10.45 o 
  -9  15  10      279.49      357.02     20.52 o 
  -8  15  10      190.01      213.70     17.54 o 
  -7  15  10      589.67      565.09     17.18 o 
  -6  15  10       74.44       98.09     12.16 o 
  -5  15  10        2.28        2.50      4.57 o 
  -4  15  10        4.46        1.87      5.27 o 
  -3  15  10       22.44       17.46     13.09 o 
  -2  15  10      151.46      127.67     13.44 o 
  -1  15  10      326.43      329.55     19.17 o 
   0  15  10      131.39      133.87     19.11 o 
   1  15  10      145.96      141.04     15.27 o 
   2  15  10      369.98      359.12      7.41 o 
   3  15  10       98.19       76.81      6.71 o 
   4  15  10       14.06       16.96      5.75 o 
   5  15  10      128.32      137.84     14.66 o 
   6  15  10        2.97       16.56      5.88 o 
   7  15  10        4.59       30.10     17.91 o 
   8  15  10        7.14       15.24      6.51 o 
  -9  16  10        4.74       12.61      9.06 o 
  -8  16  10       79.07       98.51     13.56 o 
  -7  16  10       47.28       58.14     13.39 o 
  -6  16  10        0.84        3.69      4.73 o 
  -5  16  10        1.93       18.11      5.58 o 
  -4  16  10        0.66        4.50      5.56 o 
  -3  16  10       35.70       31.91     12.70 o 
  -2  16  10      212.35      165.77     12.79 o 
  -1  16  10       46.26       40.61     10.47 o 
   0  16  10       15.11       17.36      5.69 o 
   1  16  10        0.75        0.87      9.75 o 
   2  16  10       16.12       16.44     10.08 o 
   3  16  10       21.39       38.37     10.10 o 
   4  16  10      209.30      226.33     13.50 o 
   5  16  10      259.16      261.32     15.66 o 
   6  16  10       30.92       57.21     11.77 o 
   7  16  10        0.10        4.93      6.62 o 
   8  16  10        2.45        4.51      6.58 o 
  -8  17  10      120.74      161.27     13.39 o 
  -7  17  10      135.10      149.30     14.41 o 
  -6  17  10      116.17      146.75     17.14 o 
  -5  17  10        0.00        9.57      5.51 o 
  -4  17  10      251.06      252.65     18.85 o 
  -3  17  10      159.16      143.46     17.67 o 
  -2  17  10        4.34        5.93     10.45 o 
  -1  17  10      173.64      149.12      8.51 o 
   0  17  10      125.90      119.09     11.22 o 
   1  17  10       14.29       29.16      4.84 o 
   2  17  10      281.52      280.95     22.58 o 
   3  17  10      459.42      492.18     18.23 o 
   4  17  10      186.47      202.86     10.57 o 
   5  17  10      104.44      124.46      9.98 o 
   6  17  10       73.05      118.97     10.57 o 
   7  17  10       59.10       53.87     22.58 o 
  -8  18  10       11.62       17.08      8.30 o 
  -7  18  10       17.84       22.69      6.33 o 
  -6  18  10       37.49       28.76      7.33 o 
  -5  18  10       31.87       34.65     11.42 o 
  -4  18  10       36.60       36.44      9.97 o 
  -3  18  10        0.03        1.81     12.27 o 
  -2  18  10       22.51       33.37     13.09 o 
  -1  18  10       40.66       54.14      5.74 o 
   0  18  10       11.49        6.81      6.83 o 
   1  18  10        9.92       14.62     11.16 o 
   2  18  10      181.12      149.15     10.71 o 
   3  18  10       53.53       66.74     14.66 o 
   4  18  10      120.43      112.50     10.09 o 
   5  18  10        2.29        2.43      4.78 o 
   6  18  10      106.44      180.45     15.55 o 
  -7  19  10       12.49       16.49      8.74 o 
  -6  19  10      166.55      101.27     12.93 o 
  -5  19  10       14.42       28.27      8.36 o 
  -4  19  10      110.47      100.76     14.20 o 
  -3  19  10       51.56       70.96      9.45 o 
  -2  19  10       20.49       51.29     21.29 o 
  -1  19  10      164.82      168.18     20.55 o 
   0  19  10      567.54      559.05     30.85 o 
   1  19  10       61.55       61.83     11.32 o 
   2  19  10       11.51       10.51      5.99 o 
   3  19  10       17.50       15.33      4.29 o 
   4  19  10        0.74        3.68      4.53 o 
   5  19  10       20.83       22.14      6.58 o 
   6  19  10        4.72        4.86      6.10 o 
  -6  20  10       13.65       14.36      9.25 o 
  -5  20  10        1.68        3.15      7.56 o 
  -4  20  10       60.76       71.60     13.41 o 
  -3  20  10       87.48       89.44     21.75 o 
  -2  20  10        0.81        3.79      9.06 o 
  -1  20  10       47.29       28.06     12.35 o 
   0  20  10      219.33      219.86     11.49 o 
   1  20  10      277.55      261.66     16.05 o 
   2  20  10       90.38       96.57      7.36 o 
   3  20  10       10.80       14.86      9.73 o 
   4  20  10        0.05        5.76      5.06 o 
   5  20  10       12.99        3.25      7.45 o 
  -5  21  10       25.71       16.74     10.60 o 
  -4  21  10        8.00        2.76     10.89 o 
  -3  21  10       49.85       62.80     21.39 o 
  -2  21  10       17.08        9.11      7.78 o 
  -1  21  10       87.51      109.74     20.23 o 
   0  21  10        4.09        7.79      7.13 o 
   1  21  10       56.40       76.94     10.61 o 
   2  21  10       67.66       79.69      9.55 o 
   3  21  10        1.06        7.46      5.43 o 
   4  21  10        6.19       14.36      6.65 o 
  -4  22  10      116.45      127.77     25.07 o 
  -3  22  10       44.15       52.24     13.45 o 
  -2  22  10        0.07        4.92     13.26 o 
  -1  22  10       51.85      100.66     33.60 o 
   0  22  10       87.30      130.51     15.97 o 
   1  22  10       17.00       10.20      7.79 o 
   2  22  10        3.30        4.96      6.46 o 
   3  22  10        6.27       28.58     11.74 o 
  -2  23  10       27.46       39.77     23.69 o 
  -1  23  10      108.02       88.98     18.51 o 
   0  23  10       58.32       41.29     13.18 o 
   1  23  10       90.70       89.03     14.35 o 
 -12   1  11       41.57       30.50     15.62 o 
 -11   1  11       77.68       68.40     10.92 o 
 -10   1  11        8.91       13.39      7.30 o 
  -9   1  11        7.12        8.62      9.08 o 
  -8   1  11       11.95        2.96      6.23 o 
  -7   1  11      103.73      103.96      8.63 o 
  -6   1  11        0.20        4.78      4.53 o 
  -5   1  11      124.93      133.47     14.25 o 
  -4   1  11     2417.65     2450.71     31.61 o 
  -3   1  11        0.04        3.67      2.95 o 
  -2   1  11     1044.06     1058.14     13.55 o 
  -1   1  11      131.36      141.53      5.63 o 
   0   1  11     1051.91     1074.65     13.94 o 
   1   1  11       28.73       10.52      2.37 o 
   2   1  11      235.24      212.00      6.04 o 
   3   1  11        2.11        2.01      2.85 o 
   4   1  11       10.37        4.94      3.17 o 
   5   1  11        0.77        8.85      3.98 o 
   6   1  11       93.80      118.69     16.36 o 
   7   1  11      223.60      195.72     12.12 o 
   8   1  11     1384.41     1427.11     37.27 o 
   9   1  11      201.33      245.70     17.48 o 
  10   1  11       70.76       81.13     13.99 o 
 -12   2  11      124.95      179.56     17.47 o 
 -11   2  11        2.75        2.40      6.11 o 
 -10   2  11      158.91      193.67     20.57 o 
  -9   2  11       14.15       18.36      8.58 o 
  -8   2  11       28.85       36.13      9.57 o 
  -7   2  11        1.13        2.77      6.85 o 
  -6   2  11      307.15      304.65     26.23 o 
  -5   2  11       18.09       15.06      6.27 o 
  -4   2  11      442.89      407.84     16.58 o 
  -3   2  11     1689.01     1633.58     31.11 o 
  -2   2  11     1952.85     2001.56     23.94 o 
  -1   2  11      131.48      161.16      6.08 o 
   0   2  11        0.55        2.50      1.78 o 
   1   2  11      948.97      902.00     14.25 o 
   2   2  11       53.61       39.62      3.56 o 
   3   2  11       11.00        9.23      4.80 o 
   4   2  11       10.51        6.21      5.52 o 
   5   2  11       80.49       67.59      9.36 o 
   6   2  11       44.80       30.10      6.90 o 
   7   2  11      281.32      239.28     14.75 o 
   8   2  11       74.99       69.75     10.17 o 
   9   2  11       90.96       93.98     16.07 o 
  10   2  11       18.07       28.27     10.01 o 
 -12   3  11      141.01      152.52     28.55 o 
 -11   3  11       30.94       27.28      9.79 o 
 -10   3  11      145.49      132.49     15.60 o 
  -9   3  11      236.68      246.39     16.50 o 
  -8   3  11        5.64        6.59     10.22 o 
  -7   3  11        0.26        2.43      4.50 o 
  -6   3  11       26.41       14.90      7.08 o 
  -5   3  11       12.81       17.56      5.90 o 
  -4   3  11        0.66        3.54      5.73 o 
  -3   3  11      775.59      843.49     27.42 o 
  -2   3  11     1596.62     1503.40     26.32 o 
  -1   3  11      129.61      136.73      5.39 o 
   0   3  11     1741.90     1599.24     11.34 o 
   1   3  11      344.04      308.04     10.61 o 
   2   3  11      446.83      445.14     10.09 o 
   3   3  11      221.51      197.24      6.57 o 
   4   3  11        0.90        0.49      2.92 o 
   5   3  11      114.91       84.02      8.46 o 
   6   3  11       67.98       53.86     14.17 o 
   7   3  11       27.68       39.05      9.99 o 
   8   3  11       64.88       67.29     20.23 o 
   9   3  11       41.47       57.26     11.30 o 
  10   3  11      151.85      151.04     19.56 o 
 -12   4  11       21.00       14.63     12.93 o 
 -11   4  11       21.78       24.53      8.40 o 
 -10   4  11        1.30        4.75      6.02 o 
  -9   4  11        8.37        5.75      9.58 o 
  -8   4  11       18.19       16.43      6.44 o 
  -7   4  11       30.62       36.87      4.16 o 
  -6   4  11      208.49      191.52     12.75 o 
  -5   4  11       19.98       27.82      8.31 o 
  -4   4  11       37.37       24.59      6.61 o 
  -3   4  11      138.13       84.35     14.55 o 
  -2   4  11     1924.00     1898.08     28.14 o 
  -1   4  11      153.91      126.64      7.96 o 
   0   4  11       81.49      121.98      6.81 o 
   1   4  11      444.36      411.27      7.91 o 
   2   4  11       27.02       31.76      3.20 o 
   3   4  11       20.14       18.17      3.88 o 
   4   4  11      139.47      135.63     15.72 o 
   5   4  11       50.40       60.58      3.97 o 
   6   4  11      265.97      254.71     16.32 o 
   7   4  11       28.25       11.87      7.46 o 
   8   4  11      233.86      237.12     19.82 o 
   9   4  11       18.56       17.83      8.37 o 
  10   4  11      313.60      356.55     33.45 o 
 -11   5  11      118.33      141.08     18.60 o 
 -10   5  11      147.40      190.26     18.20 o 
  -9   5  11      152.88      161.80     16.21 o 
  -8   5  11        3.63        2.12      9.33 o 
  -7   5  11       51.88       59.49     11.71 o 
  -6   5  11       29.07       29.38     10.12 o 
  -5   5  11       16.34       41.25     16.68 o 
  -4   5  11      262.26      237.70     17.24 o 
  -3   5  11       39.74       33.26     12.93 o 
  -2   5  11     4481.63     4371.04     47.41 o 
  -1   5  11     2588.49     2673.42     30.20 o 
   0   5  11      185.76      142.28     11.83 o 
   1   5  11       48.85       63.39      5.91 o 
   2   5  11      357.42      370.94     11.82 o 
   3   5  11      448.58      416.24     17.59 o 
   4   5  11      234.73      229.65      9.90 o 
   5   5  11      136.35      151.03     15.21 o 
   6   5  11       82.35       78.98      9.80 o 
   7   5  11        0.64        0.09      7.03 o 
   8   5  11      174.58      165.11     19.38 o 
   9   5  11        9.51       27.48     13.35 o 
  10   5  11       58.26       50.32     13.50 o 
 -11   6  11       38.08       50.94     12.42 o 
 -10   6  11       37.75       34.65     19.55 o 
  -9   6  11      114.54      115.61     11.01 o 
  -8   6  11       12.26       20.33      6.81 o 
  -7   6  11        1.88        4.72     11.66 o 
  -6   6  11      243.90      249.67     15.97 o 
  -5   6  11     1263.87     1268.33     29.08 o 
  -4   6  11       22.58       27.61      7.82 o 
  -3   6  11        0.01        0.14      7.69 o 
  -2   6  11       44.32       30.22      8.11 o 
  -1   6  11     1805.22     1842.55     23.57 o 
   0   6  11       33.83       29.42      6.18 o 
   1   6  11      128.69      148.57     11.71 o 
   2   6  11       38.84       47.46      9.83 o 
   3   6  11       97.76       70.40     10.15 o 
   4   6  11      120.92      145.87     17.24 o 
   5   6  11       38.26       27.74     10.65 o 
   6   6  11       50.45       40.95     14.87 o 
   7   6  11       25.23       19.80      8.36 o 
   8   6  11       34.83       12.63      7.68 o 
   9   6  11        0.13        1.63     11.04 o 
  10   6  11        1.13       23.06     12.45 o 
 -11   7  11        2.44        6.81      6.77 o 
 -10   7  11       31.27       37.89      6.55 o 
  -9   7  11        6.57        9.66      6.36 o 
  -8   7  11        0.41        0.56     10.07 o 
  -7   7  11       16.80       17.58      6.10 o 
  -6   7  11        0.27       10.38      5.57 o 
  -5   7  11      112.50      106.79     14.04 o 
  -4   7  11      362.43      336.78     15.85 o 
  -3   7  11      857.48      850.73     17.06 o 
  -2   7  11     1066.80      901.82     20.92 o 
  -1   7  11      763.64      806.38     19.48 o 
   0   7  11       17.86       22.76     11.02 o 
   1   7  11       11.64        9.93      6.52 o 
   2   7  11      293.85      285.08      9.85 o 
   3   7  11      522.29      479.75     13.98 o 
   4   7  11       57.31       76.15      8.94 o 
   5   7  11        7.61       12.43      7.30 o 
   6   7  11       62.31       74.49     20.02 o 
   7   7  11      128.77      133.60     18.21 o 
   8   7  11       23.14       32.60     18.18 o 
   9   7  11        3.46       37.96      9.35 o 
  10   7  11        5.50        4.59      5.12 o 
 -11   8  11       31.89       33.94     13.16 o 
 -10   8  11       14.82       11.07      6.05 o 
  -9   8  11       49.87       56.46     13.36 o 
  -8   8  11       24.55       24.60      8.59 o 
  -7   8  11       73.75       89.83     15.86 o 
  -6   8  11      147.77      159.93     10.42 o 
  -5   8  11      644.95      587.78     22.80 o 
  -4   8  11      397.23      413.91     25.85 o 
  -3   8  11      277.70      238.40     12.49 o 
  -2   8  11     2019.29     1838.98     20.87 o 
  -1   8  11       29.89       23.74      7.86 o 
   0   8  11       12.63       13.31      5.01 o 
   1   8  11       99.29       99.37     15.11 o 
   2   8  11      618.41      611.07     20.55 o 
   3   8  11      198.29      181.82     13.17 o 
   4   8  11      108.08      120.86     14.27 o 
   5   8  11       26.37       16.72      3.71 o 
   6   8  11       71.49       80.38     16.86 o 
   7   8  11        0.13        2.67      7.78 o 
   8   8  11        3.48        8.12      8.35 o 
   9   8  11       52.21       66.56     20.32 o 
 -11   9  11      203.03      205.16     18.83 o 
 -10   9  11       10.37       15.36      7.87 o 
  -9   9  11       10.55       11.45      5.22 o 
  -8   9  11       31.79       26.48     13.18 o 
  -7   9  11        2.48        4.02      4.94 o 
  -6   9  11      180.15      143.83      7.45 o 
  -5   9  11       88.08       53.43      6.43 o 
  -4   9  11      259.06      241.46     13.51 o 
  -3   9  11      502.95      477.91     28.70 o 
  -2   9  11       57.17       81.76      7.16 o 
  -1   9  11     1770.97     1620.86     32.17 o 
   0   9  11     1619.35     1508.90     38.09 o 
   1   9  11     3257.15     3200.89     43.62 o 
   2   9  11      143.61      162.54      4.41 o 
   3   9  11       27.71       13.89      8.47 o 
   4   9  11       92.73       93.56      7.21 o 
   5   9  11       52.34       93.75     12.38 o 
   6   9  11        3.26        8.44      7.36 o 
   7   9  11      176.98      170.40     32.98 o 
   8   9  11        6.07       14.64      8.63 o 
   9   9  11       39.16       52.22     14.03 o 
 -11  10  11      195.52      193.34     38.36 o 
 -10  10  11        2.64        4.58      5.02 o 
  -9  10  11       49.11       66.84      6.81 o 
  -8  10  11       39.26       32.98      9.87 o 
  -7  10  11       23.49       31.42      5.51 o 
  -6  10  11        3.20        7.37      4.56 o 
  -5  10  11       27.86       30.14      9.23 o 
  -4  10  11        2.53        0.83     10.70 o 
  -3  10  11        2.34        5.24      7.12 o 
  -2  10  11       64.79       67.90      6.88 o 
  -1  10  11        0.09        0.98      4.83 o 
   0  10  11       63.86       53.19      5.65 o 
   1  10  11     1212.80     1206.70     15.79 o 
   2  10  11       52.24       50.39      7.98 o 
   3  10  11      194.73      228.93     20.22 o 
   4  10  11      253.91      227.28     14.15 o 
   5  10  11        0.04        2.73      3.63 o 
   6  10  11       52.25       65.45     16.84 o 
   7  10  11       35.70       24.80     12.26 o 
   8  10  11        0.11        8.11      7.84 o 
   9  10  11      202.41      217.44     25.22 o 
 -10  11  11      240.72      232.49     18.51 o 
  -9  11  11       63.40       55.70      9.26 o 
  -8  11  11      265.95      236.48     11.54 o 
  -7  11  11        8.99        7.36      9.20 o 
  -6  11  11        0.52        3.33      9.87 o 
  -5  11  11      174.60      165.12      7.95 o 
  -4  11  11       30.33       18.30      3.89 o 
  -3  11  11      161.44      159.05     20.60 o 
  -2  11  11      123.97      125.72     12.14 o 
  -1  11  11      404.43      387.57     25.12 o 
   0  11  11      695.85      625.38     21.92 o 
   1  11  11     1485.35     1404.90     27.80 o 
   2  11  11      183.16      165.07     22.38 o 
   3  11  11       25.04       33.95      6.04 o 
   4  11  11       14.81       15.64      8.88 o 
   5  11  11       11.14       10.76      6.35 o 
   6  11  11       10.15       13.89      5.28 o 
   7  11  11        0.02        7.44     11.94 o 
   8  11  11       28.95       54.48     18.05 o 
   9  11  11       13.86       19.28      6.89 o 
 -10  12  11       77.35       53.14      8.92 o 
  -9  12  11        2.10        3.39      5.67 o 
  -8  12  11       60.87       64.80     10.09 o 
  -7  12  11      121.52      121.06     17.55 o 
  -6  12  11      574.02      590.12     26.02 o 
  -5  12  11      281.82      259.05     13.15 o 
  -4  12  11      226.00      212.60     19.05 o 
  -3  12  11        0.18        2.65      7.93 o 
  -2  12  11      110.18      119.08     18.23 o 
  -1  12  11       71.06       68.28      7.59 o 
   0  12  11       30.45       25.69     11.50 o 
   1  12  11       28.27       36.57     13.86 o 
   2  12  11        1.26        8.93      5.58 o 
   3  12  11        0.16        0.15     15.18 o 
   4  12  11      329.10      324.64     14.67 o 
   5  12  11        4.98        5.57      4.70 o 
   6  12  11       88.50       79.85     14.88 o 
   7  12  11      204.52      210.03     27.06 o 
   8  12  11       10.16       29.57      9.30 o 
 -10  13  11       41.88       34.00     10.93 o 
  -9  13  11        0.78        0.98      4.90 o 
  -8  13  11      172.25      176.13     16.09 o 
  -7  13  11       13.28       11.59     11.13 o 
  -6  13  11       86.33       93.40     16.25 o 
  -5  13  11       84.82       68.96     14.36 o 
  -4  13  11       66.76       62.59      9.78 o 
  -3  13  11      119.18      140.23     17.28 o 
  -2  13  11       40.68       35.04      5.27 o 
  -1  13  11       88.16       82.89      7.06 o 
   0  13  11      569.33      536.75     27.19 o 
   1  13  11      166.13      187.35     13.86 o 
   2  13  11        0.57        0.97     14.66 o 
   3  13  11      201.70      215.11     12.54 o 
   4  13  11      197.70      172.94      6.28 o 
   5  13  11      263.43      292.72     13.79 o 
   6  13  11       66.48       45.84      7.79 o 
   7  13  11      112.20      178.44     20.11 o 
   8  13  11        5.56        4.53      8.65 o 
  -9  14  11      185.22      197.91     14.61 o 
  -8  14  11       31.30       32.58      7.23 o 
  -7  14  11       79.39       73.77     10.52 o 
  -6  14  11      368.27      346.99     11.38 o 
  -5  14  11       57.28       75.33     12.53 o 
  -4  14  11       11.32       13.82     10.20 o 
  -3  14  11        0.76        1.46      9.25 o 
  -2  14  11       38.91       50.44     16.56 o 
  -1  14  11       12.34        9.29     15.17 o 
   0  14  11        4.46        5.43      6.85 o 
   1  14  11       38.81       34.77     14.62 o 
   2  14  11        2.75        1.46      5.46 o 
   3  14  11       72.46       84.56     13.99 o 
   4  14  11        1.04        2.59      5.77 o 
   5  14  11        8.32        2.27      6.12 o 
   6  14  11      115.88       92.09     10.43 o 
   7  14  11       83.88      109.80     14.51 o 
   8  14  11       18.50        7.68      8.21 o 
  -9  15  11       60.58      106.46     17.07 o 
  -8  15  11       71.37       64.32      9.68 o 
  -7  15  11        3.90        9.63      9.82 o 
  -6  15  11       75.45       82.30      7.60 o 
  -5  15  11        0.91        3.31     10.01 o 
  -4  15  11        5.78        6.31      6.16 o 
  -3  15  11       13.31        9.31     12.22 o 
  -2  15  11       86.54       96.22     20.85 o 
  -1  15  11       78.00       55.30     19.13 o 
   0  15  11       98.96       78.99     13.05 o 
   1  15  11       17.52       14.94      5.59 o 
   2  15  11       32.15       31.99      7.51 o 
   3  15  11       99.03      111.84      8.50 o 
   4  15  11      149.22      134.07     17.74 o 
   5  15  11      206.90      247.59     13.05 o 
   6  15  11       17.63        8.19      5.38 o 
   7  15  11        0.02       55.15      8.65 o 
  -8  16  11      280.16      307.77     21.22 o 
  -7  16  11       21.80       21.52      6.41 o 
  -6  16  11        0.14        0.23      9.27 o 
  -5  16  11       85.14       77.37      7.57 o 
  -4  16  11        0.00        1.23      7.51 o 
  -3  16  11       49.83       46.46     15.26 o 
  -2  16  11       99.83      147.41      7.32 o 
  -1  16  11       93.32      172.37      8.04 o 
   0  16  11       11.21       14.12     14.36 o 
   1  16  11        8.50        8.57     10.94 o 
   2  16  11        4.12       25.46      9.39 o 
   3  16  11       13.78       26.06     14.21 o 
   4  16  11      103.01       97.10      9.25 o 
   5  16  11       23.92        7.68      5.32 o 
   6  16  11        1.92        1.98      5.38 o 
   7  16  11        0.13        0.36      7.43 o 
  -8  17  11       41.80       47.48     12.74 o 
  -7  17  11       24.22       21.25      6.99 o 
  -6  17  11       73.74      107.93     12.62 o 
  -5  17  11       55.21       66.04     17.39 o 
  -4  17  11        0.71        5.06      5.66 o 
  -3  17  11       52.83       48.51     18.71 o 
  -2  17  11      165.55      184.88     29.41 o 
  -1  17  11      105.52       79.61     15.49 o 
   0  17  11      138.88      132.95     28.69 o 
   1  17  11       23.62       32.63      5.90 o 
   2  17  11        1.95        0.44      9.43 o 
   3  17  11       17.20        5.14      5.06 o 
   4  17  11        0.60        7.17     10.42 o 
   5  17  11       23.43       38.48      7.46 o 
   6  17  11       32.25       28.72      6.40 o 
  -7  18  11        0.66        4.17      7.05 o 
  -6  18  11       26.48       76.70     18.82 o 
  -5  18  11       69.17       80.25     13.35 o 
  -4  18  11       49.72       22.24     13.39 o 
  -3  18  11        0.38        8.46      7.06 o 
  -2  18  11        3.07       15.96     15.95 o 
  -1  18  11        6.99        9.43     16.11 o 
   0  18  11       91.92       95.01     18.77 o 
   1  18  11        0.01        2.33      8.36 o 
   2  18  11       24.38       28.46      7.82 o 
   3  18  11       24.73       13.85      5.49 o 
   4  18  11       65.26       68.30      7.76 o 
   5  18  11        8.41       22.06      8.45 o 
   6  18  11       29.92       24.74      9.98 o 
  -6  19  11       13.72       14.53     10.34 o 
  -5  19  11        0.48       13.00     16.02 o 
  -4  19  11       10.57       22.81      8.33 o 
  -3  19  11        1.76        1.80     10.72 o 
  -2  19  11       81.84      107.16     24.25 o 
  -1  19  11       60.40       66.15     17.85 o 
   0  19  11      205.02      220.53     20.16 o 
   1  19  11       16.17       31.70     10.14 o 
   2  19  11        5.43       12.56      8.53 o 
   3  19  11        0.46        6.87      5.99 o 
   4  19  11        2.06       65.71      6.93 o 
   5  19  11       54.79       37.69      9.67 o 
  -5  20  11      134.30      121.79     24.02 o 
  -4  20  11      135.72      106.64     14.44 o 
  -3  20  11       67.98      100.47     20.67 o 
  -2  20  11        3.45       11.02     11.75 o 
  -1  20  11        6.54        2.52      8.84 o 
   0  20  11       27.09       17.08      5.34 o 
   1  20  11        0.14        0.93      6.75 o 
   2  20  11        1.58        5.63      4.62 o 
   3  20  11        8.51        7.16      5.31 o 
   4  20  11        0.03       14.69      7.17 o 
  -4  21  11        0.21        0.13     10.70 o 
  -3  21  11        6.02       15.55     19.23 o 
  -2  21  11       57.74       80.45     24.74 o 
  -1  21  11       63.56       61.29     16.01 o 
   0  21  11        0.10        4.74     11.30 o 
   1  21  11       12.49       32.17      9.67 o 
   2  21  11       43.33       13.86      6.73 o 
   3  21  11       22.16       39.09     11.02 o 
  -2  22  11       21.85        9.97     14.31 o 
  -1  22  11        0.50        0.52     12.99 o 
   0  22  11        0.05        2.92      7.75 o 
   1  22  11       40.31       14.40      6.73 o 
 -11   0  12        8.71        0.72      8.33 o 
 -10   0  12      787.76      807.81     39.11 o 
  -9   0  12       10.42       12.47     20.28 o 
  -8   0  12      595.67      596.83     23.62 o 
  -7   0  12      707.27      704.25     24.41 o 
  -6   0  12        4.13        4.24      8.25 o 
  -5   0  12      271.52      252.00     39.28 o 
  -4   0  12      840.21      800.26     27.14 o 
  -3   0  12      970.36     1008.54     34.65 o 
  -2   0  12        0.35        1.28     10.85 o 
  -1   0  12      595.55      589.63     12.25 o 
   0   0  12     1473.85     1462.70     28.41 o 
   1   0  12       86.97       86.07      6.36 o 
   2   0  12      791.69      739.75     22.63 o 
   3   0  12       44.34       45.21      6.34 o 
   4   0  12      218.39      210.72     14.61 o 
   5   0  12      429.45      378.98     33.00 o 
   6   0  12       14.07       29.57     13.91 o 
   7   0  12        8.55        5.94     10.78 o 
   8   0  12       53.59       74.44     12.06 o 
   9   0  12      138.37      158.43     15.49 o 
  10   0  12       10.45       82.36     38.59 o 
 -11   1  12       91.20       75.50     25.95 o 
 -10   1  12       61.09       32.18     19.33 o 
  -9   1  12      145.21      159.88     30.30 o 
  -8   1  12        2.89        5.06     12.67 o 
  -7   1  12       57.90       70.31     16.70 o 
  -6   1  12       73.79       66.64     25.85 o 
  -5   1  12       73.18       83.96     10.65 o 
  -4   1  12        1.15        0.91     16.28 o 
  -3   1  12      224.41      231.82      8.84 o 
  -2   1  12      225.38      216.48     10.00 o 
  -1   1  12      156.44      133.39      6.74 o 
   0   1  12      121.66      125.20      4.44 o 
   1   1  12      102.44       94.15      3.94 o 
   2   1  12       19.88       19.21      5.56 o 
   3   1  12       72.28       62.39      5.12 o 
   4   1  12      110.94      104.10      9.07 o 
   5   1  12       91.46       88.56      7.25 o 
   6   1  12       48.16       48.44      7.49 o 
   7   1  12        5.96        5.14      9.75 o 
   8   1  12       36.53       36.10      7.40 o 
   9   1  12       28.41       29.31      6.99 o 
  10   1  12       12.90       14.53      7.79 o 
 -11   2  12        0.04        2.12      7.51 o 
 -10   2  12      310.95      420.92     31.22 o 
  -9   2  12       40.89       44.31     19.50 o 
  -8   2  12      199.03      209.03     26.18 o 
  -7   2  12      151.30      173.10     25.32 o 
  -6   2  12        1.99       15.79      8.07 o 
  -5   2  12       75.02       72.92     14.45 o 
  -4   2  12      133.37      124.04      9.48 o 
  -3   2  12       56.44       55.67     15.97 o 
  -2   2  12        5.10        7.44     11.49 o 
  -1   2  12      180.50      184.09      9.60 o 
   0   2  12       30.32       68.11      7.24 o 
   1   2  12      132.10      137.65      6.43 o 
   2   2  12        4.80        2.80      4.76 o 
   3   2  12      109.52      114.84      8.41 o 
   4   2  12      399.48      351.92     13.28 o 
   5   2  12        7.70        7.88      6.95 o 
   6   2  12       13.58        7.65      4.38 o 
   7   2  12        4.91       10.88     11.02 o 
   8   2  12       32.45       46.59      9.16 o 
   9   2  12      152.17      154.60     18.39 o 
  10   2  12       64.93       69.30      9.39 o 
 -11   3  12       34.44       34.19     17.90 o 
 -10   3  12        1.44       26.39      8.17 o 
  -9   3  12       38.61       36.27      9.77 o 
  -8   3  12        1.61        0.29     10.95 o 
  -7   3  12      146.87      180.57     20.49 o 
  -6   3  12      247.30      271.97     33.37 o 
  -5   3  12        3.82        2.47      4.70 o 
  -4   3  12       22.42       21.26     21.58 o 
  -3   3  12      587.68      586.87     26.11 o 
  -2   3  12       91.90       79.98      8.59 o 
  -1   3  12        2.09        1.47      8.01 o 
   0   3  12      917.09      777.09     13.79 o 
   1   3  12        0.68        3.19      2.26 o 
   2   3  12        0.11        3.60      2.88 o 
   3   3  12        0.40        2.87      3.81 o 
   4   3  12        8.07        3.26      3.35 o 
   5   3  12       11.70       16.31      5.29 o 
   6   3  12       34.32       43.28     14.93 o 
   7   3  12       21.70       10.30      8.81 o 
   8   3  12       59.14       69.99      8.53 o 
   9   3  12        1.96        4.24      9.18 o 
 -11   4  12       19.34       19.47     11.65 o 
 -10   4  12        6.92       14.85     16.01 o 
  -9   4  12        0.99        1.86      7.99 o 
  -8   4  12      143.97      121.39     10.30 o 
  -7   4  12       15.97       25.02     18.75 o 
  -6   4  12       94.03       75.41      6.90 o 
  -5   4  12        1.03        0.08     20.71 o 
  -4   4  12      136.99      145.59     14.83 o 
  -3   4  12       67.34       48.23     18.95 o 
  -2   4  12       64.07       50.90      9.52 o 
  -1   4  12      589.57      536.43     10.12 o 
   0   4  12     3198.93     2972.44     22.50 o 
   1   4  12      324.12      326.83      7.74 o 
   2   4  12        7.26        3.47      4.49 o 
   3   4  12        8.16        4.79      3.61 o 
   4   4  12       93.52       88.58     15.21 o 
   5   4  12       38.35       65.65     14.81 o 
   6   4  12       25.81       34.67      9.26 o 
   7   4  12       23.86       34.46     16.42 o 
   8   4  12        1.70        1.35      6.36 o 
   9   4  12       19.77       45.55      8.40 o 
 -11   5  12        0.82        2.85      9.64 o 
 -10   5  12       29.21       33.26      8.51 o 
  -9   5  12      175.84      181.52     40.20 o 
  -8   5  12      125.84      183.80     21.41 o 
  -7   5  12       26.54       24.04     15.86 o 
  -6   5  12        2.46        2.30     19.11 o 
  -5   5  12        2.96        0.61      5.83 o 
  -4   5  12      227.76      218.56     15.74 o 
  -3   5  12      988.33      930.99     26.46 o 
  -2   5  12      237.18      205.33     15.65 o 
  -1   5  12     3055.20     2866.62     42.20 o 
   0   5  12        5.91        4.93      2.65 o 
   1   5  12      585.28      566.57     14.20 o 
   2   5  12       90.01       82.55      9.09 o 
   3   5  12      256.01      224.08     16.04 o 
   4   5  12       71.14       43.09     10.59 o 
   5   5  12       45.26       32.79     11.02 o 
   6   5  12        8.40        7.31      9.20 o 
   7   5  12        0.00        0.74      8.26 o 
   8   5  12        0.18        6.53     12.00 o 
   9   5  12        7.82       26.27     12.21 o 
 -11   6  12       14.15       26.85      8.93 o 
 -10   6  12       25.31       36.67     13.44 o 
  -9   6  12        1.02        1.80      8.80 o 
  -8   6  12       40.20       53.48     18.63 o 
  -7   6  12       46.21       58.23     25.79 o 
  -6   6  12       16.78       24.43      9.94 o 
  -5   6  12      137.04      123.98     26.16 o 
  -4   6  12        0.84        4.49      9.00 o 
  -3   6  12      483.34      453.47     28.54 o 
  -2   6  12      499.06      532.51     13.51 o 
  -1   6  12        0.26        1.97      3.52 o 
   0   6  12      285.26      276.91     14.58 o 
   1   6  12      373.05      347.45     11.41 o 
   2   6  12      784.59      716.36     19.41 o 
   3   6  12        8.51       13.48      8.68 o 
   4   6  12       60.86       57.90     16.40 o 
   5   6  12       28.04       17.88      9.57 o 
   6   6  12       66.10       73.75     13.97 o 
   7   6  12        0.00        1.67     15.95 o 
   8   6  12       12.29       11.35      7.27 o 
   9   6  12       57.96      117.86     39.18 o 
 -11   7  12        1.29        4.96     10.42 o 
 -10   7  12      195.16      227.83     18.28 o 
  -9   7  12      132.51      159.18     19.29 o 
  -8   7  12       77.46      103.57     19.88 o 
  -7   7  12       51.94       74.01     10.49 o 
  -6   7  12       20.49       21.57     13.04 o 
  -5   7  12      206.29      208.06     10.37 o 
  -4   7  12      536.49      518.93     36.01 o 
  -3   7  12       93.58       80.74     14.45 o 
  -2   7  12      454.45      420.84     21.53 o 
  -1   7  12      958.53      898.27     18.60 o 
   0   7  12      402.42      409.92     18.67 o 
   1   7  12      524.47      509.95     11.19 o 
   2   7  12       72.87       66.64      5.10 o 
   3   7  12       44.97      117.43     12.88 o 
   4   7  12       31.43       79.19     16.79 o 
   5   7  12       10.11       12.20     10.47 o 
   6   7  12       31.77        9.90      7.44 o 
   7   7  12       21.18       16.60     12.99 o 
   8   7  12        2.41       18.40     25.04 o 
   9   7  12        0.31        9.34      7.96 o 
 -10   8  12       17.13       10.37      6.24 o 
  -9   8  12       39.11       44.13      6.52 o 
  -8   8  12       95.10       85.50     16.96 o 
  -7   8  12        0.56        0.67     16.16 o 
  -6   8  12      170.09      166.89     10.21 o 
  -5   8  12       30.62       38.40     12.26 o 
  -4   8  12      553.67      511.56     26.69 o 
  -3   8  12      176.14      144.84      8.60 o 
  -2   8  12      704.55      709.35     22.63 o 
  -1   8  12      194.17      173.21      8.99 o 
   0   8  12       65.61       62.62      4.73 o 
   1   8  12      553.12      536.02     13.26 o 
   2   8  12      479.60      476.56     15.51 o 
   3   8  12       47.57       62.45     13.47 o 
   4   8  12       74.24       47.49      7.28 o 
   5   8  12       16.06       33.68      9.13 o 
   6   8  12        1.71        0.13      6.14 o 
   7   8  12        4.77        7.79     18.65 o 
   8   8  12       25.12       52.20     19.38 o 
   9   8  12        7.93       38.91     22.34 o 
 -10   9  12      188.70      197.91     15.34 o 
  -9   9  12        0.01        1.51      8.87 o 
  -8   9  12       39.21       39.25      8.54 o 
  -7   9  12       10.69        9.59      7.72 o 
  -6   9  12       39.64       38.64     12.35 o 
  -5   9  12       37.22       23.67      4.36 o 
  -4   9  12       53.28       52.28     11.09 o 
  -3   9  12      211.38      173.74     19.46 o 
  -2   9  12       13.50       13.27     11.27 o 
  -1   9  12       70.15       62.48      9.12 o 
   0   9  12       90.21       81.84      9.75 o 
   1   9  12      709.12      724.95     24.19 o 
   2   9  12       34.49       28.86      5.14 o 
   3   9  12        1.84        7.35      5.73 o 
   4   9  12        1.69        9.34     10.55 o 
   5   9  12        0.32        8.15     12.06 o 
   6   9  12        3.65       16.34      6.82 o 
   7   9  12        4.79        7.34     13.18 o 
   8   9  12       16.90       10.18     12.40 o 
   9   9  12       79.22       55.26     23.03 o 
 -10  10  12       11.67       38.49     16.20 o 
  -9  10  12      264.03      291.66     21.76 o 
  -8  10  12       94.77       99.43     20.22 o 
  -7  10  12       21.47       22.81     12.51 o 
  -6  10  12       86.69       84.78     13.42 o 
  -5  10  12       10.56        3.14     13.57 o 
  -4  10  12      226.62      220.71     15.73 o 
  -3  10  12      184.78      172.31     23.59 o 
  -2  10  12       28.37       17.25      4.28 o 
  -1  10  12        0.34        5.36      4.99 o 
   0  10  12      153.57      158.50     10.40 o 
   1  10  12      398.06      416.09     18.32 o 
   2  10  12       81.93       76.44      7.06 o 
   3  10  12       69.85      116.01     11.44 o 
   4  10  12       57.96       58.75      7.85 o 
   5  10  12       17.55       53.65      7.42 o 
   6  10  12      139.91      146.19     17.08 o 
   7  10  12        0.47       10.80     16.17 o 
   8  10  12       87.15      100.97     21.79 o 
 -10  11  12        0.10        4.48      9.20 o 
  -9  11  12       80.64       80.39      9.58 o 
  -8  11  12        0.24        9.90     16.36 o 
  -7  11  12       13.79       17.47     12.12 o 
  -6  11  12       65.60       65.64     20.65 o 
  -5  11  12        0.71        3.45      5.80 o 
  -4  11  12       14.48       12.81     10.24 o 
  -3  11  12      110.22      100.07      8.75 o 
  -2  11  12       59.28       76.03      5.26 o 
  -1  11  12       15.51       11.64      4.67 o 
   0  11  12      476.24      462.83     17.40 o 
   1  11  12      144.25       95.95     10.58 o 
   2  11  12        0.00        1.80      4.72 o 
   3  11  12       89.00       88.15     13.98 o 
   4  11  12       28.28       49.03     18.60 o 
   5  11  12       66.26       61.95     14.90 o 
   6  11  12        1.58       14.20      8.77 o 
   7  11  12       11.69        4.20      8.19 o 
   8  11  12       37.90      120.95     27.01 o 
  -9  12  12      254.35      245.21     14.22 o 
  -8  12  12       13.93       10.88      9.36 o 
  -7  12  12      141.28      142.72     23.76 o 
  -6  12  12       68.28       65.75      6.24 o 
  -5  12  12       76.67       75.90     20.79 o 
  -4  12  12       48.11       43.78     15.17 o 
  -3  12  12       32.14       23.30      7.69 o 
  -2  12  12      136.52      123.48     20.79 o 
  -1  12  12        2.33        2.40      6.77 o 
   0  12  12      294.48      277.86     17.58 o 
   1  12  12      251.34      215.27     15.20 o 
   2  12  12       77.46       76.68      9.74 o 
   3  12  12      710.56      727.16     24.22 o 
   4  12  12        1.70        9.72      9.97 o 
   5  12  12      154.21      204.30     18.06 o 
   6  12  12      243.71      246.36     16.10 o 
   7  12  12        1.85      126.28     15.06 o 
   8  12  12        8.87       15.12     17.72 o 
  -9  13  12      186.03      275.27     33.07 o 
  -8  13  12        2.56        3.92      8.66 o 
  -7  13  12       66.49       73.41     13.74 o 
  -6  13  12       54.50       89.71      7.22 o 
  -5  13  12        0.96        1.14      4.63 o 
  -4  13  12      121.16      121.88     16.51 o 
  -3  13  12      158.13      138.69     18.57 o 
  -2  13  12       30.74       19.90      5.69 o 
  -1  13  12        5.97        4.41      7.29 o 
   0  13  12      117.51      118.50     16.83 o 
   1  13  12      356.41      329.59     16.80 o 
   2  13  12      242.90      259.91     19.18 o 
   3  13  12     1319.72     1283.80     27.09 o 
   4  13  12      361.52      325.49     13.12 o 
   5  13  12       19.20       48.66     10.85 o 
   6  13  12        1.56        4.82      6.25 o 
   7  13  12       33.47       49.13     15.31 o 
  -9  14  12      458.75      599.92     46.07 o 
  -8  14  12      180.13      181.35     14.88 o 
  -7  14  12      104.29       62.47      8.92 o 
  -6  14  12        0.04        3.12      6.41 o 
  -5  14  12       70.65       83.99     11.20 o 
  -4  14  12        1.42        2.99      6.71 o 
  -3  14  12       16.11       45.05      6.97 o 
  -2  14  12        1.01        0.91      8.42 o 
  -1  14  12        0.01        1.16      7.63 o 
   0  14  12        5.78        4.68      6.44 o 
   1  14  12        0.00        1.92      5.61 o 
   2  14  12        8.95       13.56      5.26 o 
   3  14  12      248.86      258.48     17.56 o 
   4  14  12      444.53      479.48     20.30 o 
   5  14  12       20.49       59.42     13.49 o 
   6  14  12       68.44       77.60     11.74 o 
   7  14  12       20.30        8.16      6.53 o 
  -8  15  12       69.53       84.91     13.10 o 
  -7  15  12        6.16        5.77      5.09 o 
  -6  15  12       19.12       37.85     17.54 o 
  -5  15  12        5.87        5.02      5.66 o 
  -4  15  12        7.46       14.70      5.74 o 
  -3  15  12      156.68      105.56      5.98 o 
  -2  15  12      171.81      162.84     18.46 o 
  -1  15  12       31.47       31.27     11.98 o 
   0  15  12        0.20        0.90      4.97 o 
   1  15  12       16.31       19.30      9.27 o 
   2  15  12        9.42        2.51      5.02 o 
   3  15  12       86.03       96.22     11.33 o 
   4  15  12        1.95        1.79      5.38 o 
   5  15  12      136.00      185.97     15.62 o 
   6  15  12       27.08       66.31      6.64 o 
  -7  16  12       62.90      107.72     20.97 o 
  -6  16  12       29.50       20.14      6.11 o 
  -5  16  12       32.23       21.89      6.64 o 
  -4  16  12        6.98        8.99      5.02 o 
  -3  16  12        0.05        2.52      6.63 o 
  -2  16  12      120.18      130.49     19.30 o 
  -1  16  12      137.20      133.28     18.93 o 
   0  16  12       10.45        7.50      4.80 o 
   1  16  12       23.74       25.38      5.56 o 
   2  16  12        3.16        3.13      8.06 o 
   3  16  12        1.14        7.00      4.26 o 
   4  16  12        2.32        3.73      4.45 o 
   5  16  12       85.41      166.95     16.29 o 
   6  16  12        8.33        4.83      5.82 o 
  -7  17  12      208.48      248.05     20.38 o 
  -6  17  12       32.50       54.91     17.52 o 
  -5  17  12       44.35       57.65      9.79 o 
  -4  17  12      175.39      198.62     29.37 o 
  -3  17  12      230.60      279.42     25.57 o 
  -2  17  12      268.71      250.50     46.46 o 
  -1  17  12      238.47      281.08     17.14 o 
   0  17  12        0.06       10.23      5.44 o 
   1  17  12      147.88      120.93      8.18 o 
   2  17  12       29.88       39.40     10.92 o 
   3  17  12       20.63       31.70      9.67 o 
   4  17  12       96.18      109.56     12.92 o 
   5  17  12      354.47      398.99     19.14 o 
  -6  18  12      336.66      357.04     22.10 o 
  -5  18  12       67.62       44.47     15.98 o 
  -4  18  12       41.02       51.45     17.32 o 
  -3  18  12       19.59       16.44      8.76 o 
  -2  18  12       82.31       78.65     35.11 o 
  -1  18  12       64.16       64.28     11.76 o 
   0  18  12        3.08        7.31      5.33 o 
   1  18  12       35.85       27.28      8.40 o 
   2  18  12        1.33        1.34      7.12 o 
   3  18  12       13.40       15.90      7.19 o 
   4  18  12       11.59       16.93      6.40 o 
  -5  19  12       10.21        0.59      8.86 o 
  -4  19  12        1.84        2.36     13.39 o 
  -3  19  12        0.33        0.85     10.17 o 
  -2  19  12       67.36       37.08     13.06 o 
  -1  19  12       25.62       43.41     16.64 o 
   0  19  12       19.95       18.30      7.02 o 
   1  19  12       26.01       22.45     11.21 o 
   2  19  12       21.67       19.64      8.74 o 
   3  19  12       24.21       42.07     11.30 o 
  -4  20  12       26.16        0.13     11.88 o 
  -3  20  12       86.95       88.20     21.26 o 
  -2  20  12        0.01        3.02     11.22 o 
  -1  20  12       31.96       37.27     15.23 o 
   0  20  12        1.93        3.16      7.19 o 
   1  20  12        6.27        4.83      6.72 o 
   2  20  12        0.32        1.65      9.05 o 
  -1  21  12       39.75       79.07     24.61 o 
   0  21  12        1.20        1.14      6.34 o 
  -9   1  13       35.37       38.77     24.58 o 
  -8   1  13       21.31       15.92      9.39 o 
  -7   1  13      154.42      138.37     17.84 o 
  -6   1  13       27.01       38.74     11.38 o 
  -5   1  13      477.84      500.99     18.29 o 
  -4   1  13      140.54      129.86     11.95 o 
  -3   1  13      513.44      525.08     19.36 o 
  -2   1  13       64.44       63.26      6.21 o 
  -1   1  13     2032.01     1973.27     24.55 o 
   0   1  13      136.56      129.65      6.63 o 
   1   1  13      220.72      206.25      6.21 o 
   2   1  13     1805.81     1560.60     21.10 o 
   3   1  13       43.27       39.10      6.22 o 
   4   1  13        6.71        5.56      4.53 o 
   5   1  13        6.64        6.31      5.61 o 
   6   1  13       13.92        8.40      5.30 o 
   7   1  13       29.61       23.66      5.42 o 
   8   1  13      106.87      145.35     16.10 o 
   9   1  13       86.03      130.80     15.74 o 
 -10   2  13        3.23        0.71      6.91 o 
  -9   2  13       38.79       38.75     11.75 o 
  -8   2  13       65.45       74.51      9.76 o 
  -7   2  13       43.27       34.72      9.51 o 
  -6   2  13       43.52       42.05      7.85 o 
  -5   2  13       22.44       14.33      5.47 o 
  -4   2  13       75.91       90.89      7.78 o 
  -3   2  13        4.63        5.50      6.14 o 
  -2   2  13       83.38       76.53      9.03 o 
  -1   2  13       65.10       50.06      4.93 o 
   0   2  13       77.89       59.93      4.95 o 
   1   2  13      804.67      724.12     12.58 o 
   2   2  13      664.97      618.13     12.43 o 
   3   2  13       61.11       63.79      9.19 o 
   4   2  13       58.52       49.48      4.48 o 
   5   2  13        1.43        4.63      4.73 o 
   6   2  13       93.43       57.95      9.70 o 
   7   2  13       11.19       18.10     10.67 o 
   8   2  13       16.78       24.01     10.45 o 
   9   2  13       25.86       20.37      6.58 o 
 -10   3  13        4.21       10.66     11.45 o 
  -9   3  13       24.47       17.26      9.27 o 
  -8   3  13        1.36        6.75      6.84 o 
  -7   3  13        1.50        2.49      5.14 o 
  -6   3  13        3.34        4.27      5.15 o 
  -5   3  13      213.59      215.32     16.15 o 
  -4   3  13      174.38      153.60     12.46 o 
  -3   3  13      218.51      233.58     13.09 o 
  -2   3  13       91.39       81.33      5.20 o 
  -1   3  13       63.17       57.77      7.91 o 
   0   3  13        5.45        9.89      2.64 o 
   1   3  13       50.37       44.59      5.41 o 
   2   3  13       40.96       41.64      7.64 o 
   3   3  13      439.86      433.61     13.99 o 
   4   3  13      277.16      235.02     12.30 o 
   5   3  13      204.25      191.67     18.53 o 
   6   3  13        1.32        1.98      5.38 o 
   7   3  13        7.42       11.75     11.59 o 
   8   3  13       26.77       30.20     14.67 o 
   9   3  13       78.64       95.01     23.18 o 
 -10   4  13      332.24      337.32     20.65 o 
  -9   4  13       18.68       16.91      7.07 o 
  -8   4  13      563.29      612.81     24.48 o 
  -7   4  13      155.94      181.24     13.98 o 
  -6   4  13        9.67       11.89      7.48 o 
  -5   4  13       67.12       74.84     11.48 o 
  -4   4  13        1.95        2.80      6.83 o 
  -3   4  13       21.99       17.01      7.66 o 
  -2   4  13       11.36        5.66      4.81 o 
  -1   4  13        0.00        1.36      3.15 o 
   0   4  13       88.22       88.22      7.63 o 
   1   4  13      163.50      142.95      6.75 o 
   2   4  13      141.80      133.86      9.68 o 
   3   4  13        1.41        2.54     12.36 o 
   4   4  13      240.57      299.00     22.29 o 
   5   4  13      179.03      196.09     24.58 o 
   6   4  13       12.02       10.65     11.48 o 
   7   4  13       31.24       19.98     11.62 o 
   8   4  13        0.01        2.47     10.59 o 
   9   4  13       14.92       53.56     21.37 o 
 -10   5  13       77.77       78.70     10.81 o 
  -9   5  13       34.72       32.38      9.13 o 
  -8   5  13      219.41      279.91     16.92 o 
  -7   5  13      786.16      899.39     36.74 o 
  -6   5  13      198.16      185.86     19.88 o 
  -5   5  13      124.53      125.37     14.26 o 
  -4   5  13      131.30      134.84     12.10 o 
  -3   5  13       75.59       59.33     10.35 o 
  -2   5  13       43.35       44.43      8.25 o 
  -1   5  13      409.76      340.86     14.66 o 
   0   5  13      384.12      371.43      9.35 o 
   1   5  13        5.49        6.27      3.44 o 
   2   5  13      276.67      273.78     14.60 o 
   3   5  13       60.94       73.56     10.32 o 
   4   5  13       38.75       31.47     14.78 o 
   5   5  13       46.95       92.06      8.73 o 
   6   5  13       53.67       38.45     11.09 o 
   7   5  13       16.11        6.78      8.51 o 
   8   5  13       47.62       77.33      8.17 o 
 -10   6  13      133.92      134.51     20.30 o 
  -9   6  13       22.64       24.15      9.12 o 
  -8   6  13      126.04      135.92     16.41 o 
  -7   6  13      111.05      160.28     17.32 o 
  -6   6  13       61.67       62.09      7.78 o 
  -5   6  13       69.29       76.73     10.94 o 
  -4   6  13       17.24       18.49      8.69 o 
  -3   6  13       10.24        9.74      6.26 o 
  -2   6  13      293.39      291.53     10.64 o 
  -1   6  13       49.47       27.87      4.98 o 
   0   6  13      306.20      286.01      8.86 o 
   1   6  13       86.12       60.96      8.26 o 
   2   6  13        2.19        3.96      3.79 o 
   3   6  13       74.21       70.16     13.35 o 
   4   6  13        5.64       33.67      9.70 o 
   5   6  13        1.14        3.52      5.71 o 
   6   6  13       11.12        8.32      9.12 o 
   7   6  13        0.90       10.56     13.17 o 
   8   6  13       23.36       37.70     16.40 o 
 -10   7  13        3.27       14.92     16.47 o 
  -9   7  13       13.22       11.88      6.29 o 
  -8   7  13        7.13        7.46      6.65 o 
  -7   7  13      194.39      242.23     14.79 o 
  -6   7  13       19.94       26.32      6.20 o 
  -5   7  13      379.99      369.76     16.37 o 
  -4   7  13        2.31        2.66      5.27 o 
  -3   7  13        1.68        6.33      4.41 o 
  -2   7  13        3.46        4.42      3.43 o 
  -1   7  13       53.22       35.54      3.60 o 
   0   7  13      384.06      387.69     14.54 o 
   1   7  13       60.40       61.26      8.46 o 
   2   7  13       11.18        8.46      3.56 o 
   3   7  13        0.48        4.22      5.14 o 
   4   7  13      106.46       92.20     19.63 o 
   5   7  13       10.37       18.23      6.96 o 
   6   7  13        0.07        2.27      7.90 o 
   7   7  13       34.72       27.15      9.28 o 
   8   7  13       78.31      127.41     26.24 o 
 -10   8  13        7.66        7.28     11.75 o 
  -9   8  13      196.93      171.97     22.26 o 
  -8   8  13        0.49        7.78      5.79 o 
  -7   8  13       14.09       12.61      6.71 o 
  -6   8  13       60.16       75.59      9.26 o 
  -5   8  13       38.94       43.70      9.32 o 
  -4   8  13      410.11      372.48     15.04 o 
  -3   8  13       81.35       87.31     10.63 o 
  -2   8  13       33.60       49.94      8.11 o 
  -1   8  13        0.00        3.01      4.19 o 
   0   8  13       80.27       69.28     11.03 o 
   1   8  13      191.82      175.51      7.96 o 
   2   8  13      283.06      295.54     15.42 o 
   3   8  13       10.47        7.38      7.17 o 
   4   8  13        6.80       10.83      6.28 o 
   5   8  13       16.51       63.94     16.40 o 
   6   8  13        7.12       10.50     11.39 o 
   7   8  13       21.34       31.40     15.43 o 
   8   8  13       13.14       16.64     15.42 o 
 -10   9  13      226.33      295.43     32.09 o 
  -9   9  13      124.54      160.80     33.50 o 
  -8   9  13       61.74       64.25     10.63 o 
  -7   9  13        6.68        5.13      5.58 o 
  -6   9  13        0.00        1.69      3.73 o 
  -5   9  13        1.97        2.95      6.53 o 
  -4   9  13       44.52       36.38      8.53 o 
  -3   9  13       14.21       17.19      7.77 o 
  -2   9  13       17.37       19.20      5.13 o 
  -1   9  13        2.76        8.59      4.08 o 
   0   9  13       71.60       68.84     13.01 o 
   1   9  13      691.19      612.71     17.72 o 
   2   9  13      335.62      314.24     16.04 o 
   3   9  13      214.17      201.48     11.09 o 
   4   9  13       15.12       11.06     10.29 o 
   5   9  13       78.55      117.79     15.11 o 
   6   9  13       99.48      135.04     25.60 o 
   7   9  13        2.19        3.08      8.05 o 
   8   9  13        8.57       22.43      9.19 o 
  -9  10  13        0.06        2.67      6.76 o 
  -8  10  13        2.73        2.96      4.96 o 
  -7  10  13       31.24       23.49      5.97 o 
  -6  10  13        0.02        1.29      5.52 o 
  -5  10  13      300.14      342.56     16.53 o 
  -4  10  13      414.08      428.19     15.88 o 
  -3  10  13        0.24        2.54      5.06 o 
  -2  10  13       78.70       84.39      7.63 o 
  -1  10  13        0.94        5.43      4.89 o 
   0  10  13      119.71      137.67     13.03 o 
   1  10  13      251.86      233.28     13.55 o 
   2  10  13        8.08        9.38      5.31 o 
   3  10  13       25.30       18.33      5.57 o 
   4  10  13       41.03       21.83     12.08 o 
   5  10  13        0.03        0.25      6.71 o 
   6  10  13       24.89       45.13     21.43 o 
   7  10  13      131.57       91.57     13.40 o 
  -9  11  13      287.02      289.79     26.05 o 
  -8  11  13       74.03       89.09      9.78 o 
  -7  11  13        0.25        3.90      5.91 o 
  -6  11  13       31.70       22.36      4.54 o 
  -5  11  13       26.28        4.85      5.32 o 
  -4  11  13        8.04        5.79      6.84 o 
  -3  11  13       40.21       48.72      8.75 o 
  -2  11  13       36.04       54.66     10.47 o 
  -1  11  13        7.94       10.38      5.89 o 
   0  11  13      290.50      277.53     15.17 o 
   1  11  13        3.85        3.56     10.53 o 
   2  11  13      613.76      642.17     22.38 o 
   3  11  13      730.21      751.96     23.76 o 
   4  11  13       89.82       80.25      9.25 o 
   5  11  13       31.25       37.41      9.77 o 
   6  11  13       32.36       59.69     10.53 o 
   7  11  13       44.64       34.70     19.29 o 
  -9  12  13       59.33       83.08     23.23 o 
  -8  12  13       25.64       14.56      8.21 o 
  -7  12  13        2.47        4.33      5.65 o 
  -6  12  13       30.82       25.46      8.86 o 
  -5  12  13      289.84      290.11     17.42 o 
  -4  12  13        5.79        4.64      7.73 o 
  -3  12  13        5.25       15.70      5.20 o 
  -2  12  13       60.27       48.22      9.25 o 
  -1  12  13       26.49       37.36      8.20 o 
   0  12  13       13.32       41.38      6.28 o 
   1  12  13       82.19       91.36     12.27 o 
   2  12  13       97.86      110.94     15.15 o 
   3  12  13      605.79      536.74     28.90 o 
   4  12  13       43.01       42.23      6.42 o 
   5  12  13       12.73       17.80      9.75 o 
   6  12  13        2.67       14.56     14.01 o 
   7  12  13       59.25       93.90     20.70 o 
  -8  13  13       19.00       20.97      9.92 o 
  -7  13  13      332.83      372.59     21.37 o 
  -6  13  13      111.05      103.55     12.06 o 
  -5  13  13        0.29        1.88      6.39 o 
  -4  13  13        4.73        4.28      5.33 o 
  -3  13  13      369.33      364.75     21.97 o 
  -2  13  13       62.47       58.01     11.62 o 
  -1  13  13        1.19        2.44      6.23 o 
   0  13  13       11.04        6.41      4.82 o 
   1  13  13       69.71       90.41     22.32 o 
   2  13  13        7.13        9.11      5.48 o 
   3  13  13      788.55      715.53     16.75 o 
   4  13  13        2.78        7.58      5.51 o 
   5  13  13        0.32       32.09      8.22 o 
   6  13  13       28.83       75.30     14.00 o 
  -8  14  13      197.46      142.60     23.95 o 
  -7  14  13       65.36       46.97     18.07 o 
  -6  14  13       13.90       11.24      6.07 o 
  -5  14  13        7.12        3.47      4.49 o 
  -4  14  13       92.08       88.39     14.92 o 
  -3  14  13       46.66       40.76     10.72 o 
  -2  14  13      170.43      174.66     21.74 o 
  -1  14  13      178.64      204.86     18.91 o 
   0  14  13        2.41        5.33      5.47 o 
   1  14  13      232.62      271.20     14.46 o 
   2  14  13      126.39      164.61     17.81 o 
   3  14  13       15.33       50.22      8.42 o 
   4  14  13       10.73       18.49      6.90 o 
   5  14  13       10.91       16.29      8.79 o 
   6  14  13       35.18       17.63      7.09 o 
  -7  15  13      472.94      478.37     22.64 o 
  -6  15  13        1.33        4.74      6.76 o 
  -5  15  13       28.96       31.35      7.70 o 
  -4  15  13       27.12       26.73      8.84 o 
  -3  15  13       18.29       10.39      5.57 o 
  -2  15  13       10.82        7.07     12.16 o 
  -1  15  13       47.12       30.29      7.31 o 
   0  15  13       69.78       66.71     11.90 o 
   1  15  13        7.09       10.48      9.62 o 
   2  15  13        0.11        1.20      6.59 o 
   3  15  13       12.30      104.57      9.05 o 
   4  15  13      238.48      272.82     14.78 o 
   5  15  13      296.13      319.72     16.35 o 
  -6  16  13        0.55        1.10      6.02 o 
  -5  16  13        0.21        0.36      6.26 o 
  -4  16  13       95.28       86.37      8.87 o 
  -3  16  13      132.16      160.30     23.53 o 
  -2  16  13       82.26       65.56     15.83 o 
  -1  16  13       10.09        6.74      7.27 o 
   0  16  13        0.09        3.90      4.95 o 
   1  16  13       29.22       26.60      8.88 o 
   2  16  13       27.90       12.72      5.72 o 
   3  16  13      185.68      200.55     15.69 o 
   4  16  13       53.50       95.89     11.34 o 
   5  16  13      313.25      306.95     16.15 o 
  -6  17  13       78.73       80.55     14.50 o 
  -5  17  13       94.61      121.55     18.55 o 
  -4  17  13        9.02       33.80     17.13 o 
  -3  17  13       18.06       15.42      9.84 o 
  -2  17  13      330.80      340.65     20.06 o 
  -1  17  13      149.09      151.59     17.74 o 
   0  17  13       79.79       76.76     14.25 o 
   1  17  13       38.77       32.70     12.55 o 
   2  17  13        6.28        7.44      5.92 o 
   3  17  13       99.37      161.32     15.03 o 
   4  17  13       47.14       42.83     11.84 o 
  -5  18  13        5.27        0.98     11.42 o 
  -4  18  13        1.22       18.96     15.62 o 
  -3  18  13        9.60        8.47     12.34 o 
  -2  18  13        3.40       18.64     17.13 o 
  -1  18  13        3.36        4.92     13.39 o 
   0  18  13      314.58      257.21     20.24 o 
   1  18  13        0.13        2.80      7.44 o 
   2  18  13        0.50        6.19      7.95 o 
   3  18  13       71.06       48.03     12.94 o 
  -3  19  13       30.94       16.14     15.81 o 
  -2  19  13       67.02       84.65     25.40 o 
  -1  19  13       11.74        2.64      8.93 o 
   0  19  13       70.08      110.28     17.76 o 
   1  19  13        7.72        5.81      6.73 o 
  -9   0  14      217.83      238.01     36.75 o 
  -8   0  14       98.26      130.19     29.20 o 
  -7   0  14        0.34       14.96     11.29 o 
  -6   0  14        1.43       10.76     11.02 o 
  -5   0  14       30.02       66.93     33.73 o 
  -4   0  14       32.89       41.93     30.78 o 
  -3   0  14       28.07       34.58     17.85 o 
  -2   0  14       11.74        4.86     36.29 o 
  -1   0  14       37.75       39.23      9.66 o 
   0   0  14       89.29      105.81     20.67 o 
   1   0  14      119.13      110.86     18.10 o 
   2   0  14      206.24      192.80     16.94 o 
   3   0  14      270.26      211.20      9.12 o 
   4   0  14       20.89       20.74      6.20 o 
   5   0  14      437.84      437.70     42.00 o 
   6   0  14      170.20      156.55      7.72 o 
   7   0  14      255.41      205.96     32.06 o 
   8   0  14      262.93      352.49     54.20 o 
  -9   1  14       13.29       15.99      7.00 o 
  -8   1  14       41.21       41.55     13.24 o 
  -7   1  14      131.86       99.85     16.87 o 
  -6   1  14        5.02       26.24     17.94 o 
  -5   1  14       24.38       55.09     27.50 o 
  -4   1  14       33.13       31.28     15.54 o 
  -3   1  14       12.53       10.79     22.88 o 
  -2   1  14       82.96       75.13     15.92 o 
  -1   1  14        3.35        1.62     11.30 o 
   0   1  14        0.09        0.37      8.81 o 
   1   1  14      309.48      304.15     10.20 o 
   2   1  14        2.36        3.47     13.33 o 
   3   1  14       29.01       31.72      4.33 o 
   4   1  14       84.23       89.43     23.25 o 
   5   1  14       27.70       23.67      6.74 o 
   6   1  14        9.94       10.79      5.31 o 
   7   1  14       12.84       31.66     17.09 o 
   8   1  14       18.12       26.58      9.35 o 
  -9   2  14       17.53       11.80     12.01 o 
  -8   2  14      109.44      117.14     14.97 o 
  -7   2  14       47.70       66.95     17.98 o 
  -6   2  14       46.39       48.87     17.77 o 
  -5   2  14       64.22       61.07      9.02 o 
  -4   2  14        0.16        3.06     15.10 o 
  -3   2  14       51.09       49.71      9.52 o 
  -2   2  14        6.23        2.94     11.87 o 
  -1   2  14       66.15       57.56      4.38 o 
   0   2  14       30.60       28.43     10.18 o 
   1   2  14       35.28       45.38      6.46 o 
   2   2  14        4.35        4.66      3.32 o 
   3   2  14      219.99      176.54     26.20 o 
   4   2  14      410.26      401.02     20.40 o 
   5   2  14       38.00       47.62     14.93 o 
   6   2  14       95.15       97.00     19.11 o 
   7   2  14      362.18      392.03     32.75 o 
   8   2  14      140.08      129.31     30.74 o 
  -9   3  14       14.81       44.96     13.13 o 
  -8   3  14      151.19      176.40     53.22 o 
  -7   3  14      524.91      501.57     21.75 o 
  -6   3  14      416.61      444.38     16.46 o 
  -5   3  14        1.60        6.36     12.91 o 
  -4   3  14       15.71       10.05     10.51 o 
  -3   3  14       52.65       44.60     10.93 o 
  -2   3  14       94.68      108.96     12.16 o 
  -1   3  14       41.36       41.14     15.58 o 
   0   3  14       49.64       40.10     11.01 o 
   1   3  14      123.10      111.16      9.51 o 
   2   3  14       28.52       29.40      8.09 o 
   3   3  14       22.33       36.64     11.15 o 
   4   3  14      443.92      386.47     31.23 o 
   5   3  14        9.78       32.78     13.62 o 
   6   3  14       13.99        7.19      7.87 o 
   7   3  14        0.07        0.13     12.97 o 
   8   3  14      113.85       98.85     23.69 o 
  -9   4  14        4.27       13.46     12.57 o 
  -8   4  14      333.83      393.49     20.48 o 
  -7   4  14       28.27       39.35     11.93 o 
  -6   4  14       21.14       12.27      5.32 o 
  -5   4  14       30.19       30.11     15.08 o 
  -4   4  14       79.26      111.18     21.87 o 
  -3   4  14      293.18      286.70     14.77 o 
  -2   4  14      143.40      166.27     10.74 o 
  -1   4  14       80.69       64.52     12.20 o 
   0   4  14      219.01      201.06     15.15 o 
   1   4  14        6.17        4.87     10.04 o 
   2   4  14       15.01       14.84      4.17 o 
   3   4  14       94.67      105.32     22.83 o 
   4   4  14      133.23       99.70     12.80 o 
   5   4  14      132.79      130.13     24.56 o 
   6   4  14       12.14        7.58      8.71 o 
   7   4  14       93.90       96.13     15.05 o 
   8   4  14       35.66       31.98     20.28 o 
 -10   5  14       57.82       20.34     11.88 o 
  -9   5  14      125.26      134.07     17.18 o 
  -8   5  14        6.56       10.47      5.68 o 
  -7   5  14      217.37      193.11     15.39 o 
  -6   5  14      588.68      660.90     30.10 o 
  -5   5  14        3.63        0.55     10.99 o 
  -4   5  14       14.02       16.18      4.85 o 
  -3   5  14      376.74      361.80     28.88 o 
  -2   5  14        7.10        8.86      6.86 o 
  -1   5  14        0.59        2.52     12.86 o 
   0   5  14       18.72       22.97     12.51 o 
   1   5  14        0.30        1.60      7.98 o 
   2   5  14        2.28        3.98      9.75 o 
   3   5  14        3.95        2.88      7.69 o 
   4   5  14        1.66        0.70     12.23 o 
   5   5  14       38.12       23.88      8.51 o 
   6   5  14       61.74       49.56     16.17 o 
   7   5  14        3.36        4.88     10.71 o 
   8   5  14       54.98       57.00     17.36 o 
  -9   6  14        0.03        5.09      6.06 o 
  -8   6  14        2.45        3.60      4.78 o 
  -7   6  14       26.00        7.69      4.96 o 
  -6   6  14      223.87      265.24     18.72 o 
  -5   6  14       38.25       12.52      5.27 o 
  -4   6  14      318.95      308.88     29.89 o 
  -3   6  14      481.04      464.75     15.02 o 
  -2   6  14        5.85        5.52     13.36 o 
  -1   6  14       53.68       60.88      6.26 o 
   0   6  14      183.55      185.20     17.76 o 
   1   6  14        8.95       10.30     11.72 o 
   2   6  14        2.90        2.25      5.67 o 
   3   6  14        0.10        0.68     11.38 o 
   4   6  14        9.35       10.75      7.26 o 
   5   6  14      332.78      387.47     16.23 o 
   6   6  14      108.85       91.79     21.55 o 
   7   6  14       43.48       47.65     14.17 o 
  -9   7  14        0.35        2.16      6.43 o 
  -8   7  14       54.19       45.43     10.87 o 
  -7   7  14      106.32       97.38     11.79 o 
  -6   7  14      355.59      354.79     14.67 o 
  -5   7  14      347.70      330.75     24.91 o 
  -4   7  14        0.79        6.99      5.05 o 
  -3   7  14      100.29      108.99      7.46 o 
  -2   7  14        3.75        5.14      3.94 o 
  -1   7  14       24.13       32.15      7.87 o 
   0   7  14        0.28        2.59      9.81 o 
   1   7  14       43.05       46.94      4.91 o 
   2   7  14       58.03       63.28     13.08 o 
   3   7  14        0.06        0.80      4.88 o 
   4   7  14       70.35       50.17     14.64 o 
   5   7  14      163.51      179.44     20.74 o 
   6   7  14      291.04      321.92     23.24 o 
   7   7  14       85.64       98.99     16.74 o 
  -9   8  14        4.15       11.75     11.68 o 
  -8   8  14      136.97      151.18     19.55 o 
  -7   8  14        0.00        3.32      5.41 o 
  -6   8  14      429.15      492.74     17.40 o 
  -5   8  14      218.93      241.27     17.69 o 
  -4   8  14      148.47      173.46     24.94 o 
  -3   8  14        4.32        6.96      8.47 o 
  -2   8  14        1.17        0.74     12.54 o 
  -1   8  14       73.09       22.59      4.78 o 
   0   8  14       15.77       15.65     12.69 o 
   1   8  14       16.34       18.24      8.23 o 
   2   8  14        4.21        2.87      7.90 o 
   3   8  14       19.76       24.05      4.64 o 
   4   8  14       14.20       11.69     11.94 o 
   5   8  14      138.73      184.87     19.51 o 
   6   8  14       72.85       34.00     25.26 o 
   7   8  14       53.87       51.29     13.81 o 
  -9   9  14      132.62      145.48     22.84 o 
  -8   9  14        0.93        5.19      6.11 o 
  -7   9  14       79.27       85.14     12.86 o 
  -6   9  14       40.06       38.13     11.63 o 
  -5   9  14      575.78      692.39     33.34 o 
  -4   9  14       26.27       34.04     11.28 o 
  -3   9  14       22.35       10.17     13.40 o 
  -2   9  14        2.47        4.31      6.01 o 
  -1   9  14       23.93       24.42     15.36 o 
   0   9  14       24.16       22.75     12.32 o 
   1   9  14       88.40       93.15     11.49 o 
   2   9  14       92.89      107.42     13.76 o 
   3   9  14       85.50       74.35      9.64 o 
   4   9  14      128.18      129.12     16.84 o 
   5   9  14       44.88       56.74     15.01 o 
   6   9  14       56.57       83.51     20.25 o 
   7   9  14        2.73       13.99      8.70 o 
  -8  10  14       90.26       95.43     14.41 o 
  -7  10  14        2.39        3.36      5.44 o 
  -6  10  14      213.80      227.78     18.47 o 
  -5  10  14      158.42      183.62     11.02 o 
  -4  10  14       70.45       93.86     19.43 o 
  -3  10  14      185.52      177.68     15.97 o 
  -2  10  14       78.48       90.71     19.36 o 
  -1  10  14      181.96      175.03     16.26 o 
   0  10  14       21.09       19.32      5.48 o 
   1  10  14      117.48      146.22     17.20 o 
   2  10  14        6.58       35.82     16.53 o 
   3  10  14      192.80      232.81     17.25 o 
   4  10  14       68.13       78.35     14.84 o 
   5  10  14        4.09        5.07      6.44 o 
   6  10  14        0.07        1.31      8.66 o 
  -8  11  14       47.12       53.55     10.49 o 
  -7  11  14       14.54       21.14      6.69 o 
  -6  11  14       35.70       51.50     13.25 o 
  -5  11  14       80.95       89.71     15.92 o 
  -4  11  14      133.95      112.76      8.46 o 
  -3  11  14       10.62       12.50     15.57 o 
  -2  11  14       98.60      109.01      8.24 o 
  -1  11  14       59.26       78.14     12.31 o 
   0  11  14      278.93      299.29     11.27 o 
   1  11  14      139.28      151.16     15.53 o 
   2  11  14        2.81        0.83      7.31 o 
   3  11  14        0.10        4.25      5.13 o 
   4  11  14      255.53      273.43     20.53 o 
   5  11  14        1.16        4.43      8.91 o 
   6  11  14       24.70       28.69     11.22 o 
  -8  12  14      262.21      261.50     31.63 o 
  -7  12  14        0.00        0.48      7.44 o 
  -6  12  14      423.50      434.82     20.37 o 
  -5  12  14        3.73        4.65      7.34 o 
  -4  12  14      325.91      363.17     22.10 o 
  -3  12  14       18.24       11.18      9.69 o 
  -2  12  14        3.75        3.89     11.88 o 
  -1  12  14       28.23       19.40      6.33 o 
   0  12  14        3.24        4.57      6.61 o 
   1  12  14        1.82        3.17      9.36 o 
   2  12  14       18.52       19.06      5.25 o 
   3  12  14      176.33      173.22     14.60 o 
   4  12  14      169.47      163.12     12.09 o 
   5  12  14        8.37       26.98      7.09 o 
   6  12  14       20.58       39.85     10.30 o 
  -7  13  14      114.20      123.86     19.71 o 
  -6  13  14        0.54        0.28     10.32 o 
  -5  13  14      384.24      407.06     18.83 o 
  -4  13  14       30.43       26.53     10.83 o 
  -3  13  14      207.64      258.38     27.89 o 
  -2  13  14       34.41       50.87     12.80 o 
  -1  13  14        9.93        7.88      9.69 o 
   0  13  14       10.93       10.65      4.95 o 
   1  13  14      106.26      100.48     14.78 o 
   2  13  14       13.47       14.43      5.56 o 
   3  13  14      104.76       83.14      8.24 o 
   4  13  14       34.03       53.00      8.49 o 
   5  13  14      138.34      136.46     14.14 o 
  -6  14  14      681.25      660.54     28.63 o 
  -5  14  14       39.83       47.97     16.41 o 
  -4  14  14       39.86       49.71     15.76 o 
  -3  14  14        9.02        5.26      5.02 o 
  -2  14  14      108.34      123.78     22.71 o 
  -1  14  14       45.23       43.76     19.66 o 
   0  14  14        2.56        2.01      8.14 o 
   1  14  14       43.27       45.44      5.69 o 
   2  14  14        0.19        3.13      5.44 o 
   3  14  14        1.26        9.19      6.89 o 
   4  14  14        1.07        2.55      4.69 o 
   5  14  14       68.46       97.77     22.00 o 
  -6  15  14        3.53       14.51     13.38 o 
  -5  15  14       91.43       66.16     14.63 o 
  -4  15  14       15.34       21.10      7.75 o 
  -3  15  14       29.83       31.48     12.93 o 
  -2  15  14      159.64      188.73     31.50 o 
  -1  15  14       21.34        9.96      8.56 o 
   0  15  14      129.29      152.47     13.48 o 
   1  15  14       62.43       55.05      9.83 o 
   2  15  14       60.43       80.54     14.62 o 
   3  15  14       15.31       16.91      8.61 o 
   4  15  14        3.18        7.10      5.54 o 
  -5  16  14      172.47      203.56     36.62 o 
  -4  16  14        0.83        0.13     11.68 o 
  -3  16  14       12.03       14.90     13.91 o 
  -2  16  14      129.68      131.70     12.07 o 
  -1  16  14       10.26       10.93      9.46 o 
   0  16  14        8.63       10.68      6.14 o 
   1  16  14       28.87       23.17      7.32 o 
   2  16  14       10.93        6.37      7.33 o 
   3  16  14      107.44       69.52      7.09 o 
  -4  17  14        0.01        2.82      9.58 o 
  -3  17  14       55.11       69.10     16.47 o 
  -2  17  14        3.50        0.52     10.50 o 
  -1  17  14      150.56      197.35     23.98 o 
   0  17  14       10.15       11.63      7.48 o 
   1  17  14        3.26        5.49      6.59 o 
   2  17  14       22.93       44.83     12.71 o 
  -2  18  14        1.72        6.82     16.47 o 
  -1  18  14        1.62        4.54      6.81 o 
   0  18  14        1.55       10.96      9.72 o 
  -8   1  15       49.05       48.36     13.34 o 
  -7   1  15        0.36        4.47      6.44 o 
  -6   1  15      128.43      104.96     17.69 o 
  -5   1  15       52.41       39.02     12.14 o 
  -4   1  15      262.00      331.38     22.91 o 
  -3   1  15      201.73      222.03     23.35 o 
  -2   1  15       30.49       31.82      5.47 o 
  -1   1  15       37.25       39.02      6.60 o 
   0   1  15        3.74        6.50      3.84 o 
   1   1  15       20.53       26.55      8.64 o 
   2   1  15      236.36      260.87     16.88 o 
   3   1  15      307.85      353.60     14.18 o 
   4   1  15        0.89       13.56      7.17 o 
   5   1  15       31.25       13.05      6.99 o 
   6   1  15       10.64        4.73      6.41 o 
   7   1  15       40.54       63.17     13.50 o 
  -8   2  15        3.05       11.08      8.79 o 
  -7   2  15        2.45        7.06      8.84 o 
  -6   2  15       26.68       26.33      9.25 o 
  -5   2  15      117.04      142.38     22.28 o 
  -4   2  15        6.50        9.16      5.85 o 
  -3   2  15        0.97        2.67      6.92 o 
  -2   2  15        3.95        4.16      7.22 o 
  -1   2  15        0.06        2.84      4.76 o 
   0   2  15       22.95       27.24      4.46 o 
   1   2  15       49.78       60.66      5.85 o 
   2   2  15        0.23        0.91      4.97 o 
   3   2  15       69.20       83.45     11.66 o 
   4   2  15        8.81       14.31      5.55 o 
   5   2  15      148.88      117.56     20.87 o 
   6   2  15       80.39       99.14     19.72 o 
   7   2  15       94.18       93.12     18.37 o 
  -8   3  15       14.22        7.09      9.71 o 
  -7   3  15       26.06       31.40     11.34 o 
  -6   3  15       15.37       14.14     11.76 o 
  -5   3  15        0.46        0.30      7.32 o 
  -4   3  15        9.82        3.93      8.37 o 
  -3   3  15       52.89       58.25      5.18 o 
  -2   3  15       37.06       57.76     10.10 o 
  -1   3  15        5.84       12.26      3.47 o 
   0   3  15        1.39        4.31      3.82 o 
   1   3  15        7.10        3.64      6.61 o 
   2   3  15        2.03        2.85      4.47 o 
   3   3  15       19.32       11.01      4.47 o 
   4   3  15        0.59       11.28      5.85 o 
   5   3  15      169.16      200.05     22.16 o 
   6   3  15       90.81       88.04     11.59 o 
   7   3  15       62.61       58.09     11.35 o 
  -8   4  15        3.78        7.96      6.87 o 
  -7   4  15      170.99      219.39     59.52 o 
  -6   4  15      146.65      151.97     18.50 o 
  -5   4  15       34.36       29.04      6.63 o 
  -4   4  15        3.46        6.48      8.20 o 
  -3   4  15        7.11        5.79      5.22 o 
  -2   4  15       12.60        6.83      6.80 o 
  -1   4  15       15.10        8.88      5.48 o 
   0   4  15       10.49       15.02      4.06 o 
   1   4  15        3.47        5.82      4.25 o 
   2   4  15       28.00       29.78      5.48 o 
   3   4  15      208.05      242.25     14.50 o 
   4   4  15       30.16       34.34      7.74 o 
   5   4  15       99.93       88.36     19.82 o 
   6   4  15      212.90      263.09     28.32 o 
   7   4  15      179.69      185.61     20.49 o 
  -8   5  15        6.15        1.88      7.21 o 
  -7   5  15       60.32       63.88     13.21 o 
  -6   5  15       12.55       10.31      7.90 o 
  -5   5  15        6.37        8.70      6.35 o 
  -4   5  15        0.87        1.60      5.90 o 
  -3   5  15       90.69       69.68      6.39 o 
  -2   5  15        0.03        1.81      5.92 o 
  -1   5  15        0.96        3.46      4.68 o 
   0   5  15        2.90        2.14      4.12 o 
   1   5  15        5.54        6.12      6.06 o 
   2   5  15       99.10       86.18      9.15 o 
   3   5  15       83.98       65.24      6.27 o 
   4   5  15       30.45       40.07     10.16 o 
   5   5  15      271.09      270.78     26.68 o 
   6   5  15      106.19      139.66     24.18 o 
  -8   6  15        9.50        9.48      6.74 o 
  -7   6  15       73.81       81.77     14.36 o 
  -6   6  15       72.32       77.61     10.17 o 
  -5   6  15      402.21      451.95     21.24 o 
  -4   6  15      148.58      139.17     16.09 o 
  -3   6  15       22.17       20.87     11.12 o 
  -2   6  15        0.15        4.05      8.16 o 
  -1   6  15      133.57      115.02     11.09 o 
   0   6  15       93.58      143.62     12.54 o 
   1   6  15       76.40       68.52      7.39 o 
   2   6  15      119.25      112.01     16.65 o 
   3   6  15      229.46      277.07     16.52 o 
   4   6  15      166.18      176.75     23.58 o 
   5   6  15      316.20      336.22     26.31 o 
   6   6  15      423.37      439.49     27.24 o 
  -8   7  15      276.86      328.31     25.67 o 
  -7   7  15        3.01        5.79      6.33 o 
  -6   7  15      193.74      223.05     18.52 o 
  -5   7  15       36.77       56.50      7.56 o 
  -4   7  15      160.81      173.37     12.58 o 
  -3   7  15        6.15       13.59      5.96 o 
  -2   7  15        1.89        1.49      7.40 o 
  -1   7  15        1.81        4.95      5.02 o 
   0   7  15       27.26       33.93      6.24 o 
   1   7  15       10.84       13.16      9.54 o 
   2   7  15       17.01       27.46      6.98 o 
   3   7  15        1.20        7.78      6.73 o 
   4   7  15        4.83       16.15      7.63 o 
   5   7  15       10.31        8.77      6.82 o 
   6   7  15       20.23        8.84      8.40 o 
  -8   8  15       11.47        0.59     10.43 o 
  -7   8  15        6.06       15.55     10.85 o 
  -6   8  15       47.90       84.63     10.84 o 
  -5   8  15      124.59      109.28      7.67 o 
  -4   8  15       83.33      105.46     11.92 o 
  -3   8  15        0.40        0.85      6.70 o 
  -2   8  15        5.98        9.81     11.69 o 
  -1   8  15        1.34        0.64      6.34 o 
   0   8  15      162.57      197.38     11.88 o 
   1   8  15       19.39       19.39      5.27 o 
   2   8  15       10.35        9.07      6.85 o 
   3   8  15        9.37       10.16      6.34 o 
   4   8  15       37.69       39.07      6.80 o 
   5   8  15       32.54       38.66      9.87 o 
   6   8  15      109.40      129.12     37.17 o 
  -8   9  15      219.23      161.17     22.71 o 
  -7   9  15        3.23        7.66      6.52 o 
  -6   9  15       24.90       68.99      6.66 o 
  -5   9  15        9.03       21.26      6.91 o 
  -4   9  15       77.39       99.39     17.31 o 
  -3   9  15      100.96      106.73     19.65 o 
  -2   9  15        7.58        8.30      8.63 o 
  -1   9  15       23.60       13.11      9.74 o 
   0   9  15       21.39       21.82      4.43 o 
   1   9  15       15.21       12.57      4.69 o 
   2   9  15        6.53        6.96      5.21 o 
   3   9  15       21.80       14.92      5.73 o 
   4   9  15       54.19       59.76      9.99 o 
   5   9  15        8.63        7.74      8.69 o 
  -7  10  15        1.63        2.60      8.25 o 
  -6  10  15       71.59       94.07     12.45 o 
  -5  10  15      127.19      119.94     18.40 o 
  -4  10  15       77.00       92.30     13.20 o 
  -3  10  15        2.82       10.88      9.04 o 
  -2  10  15       34.29       40.89     15.15 o 
  -1  10  15        6.36       10.84      4.17 o 
   0  10  15        0.20        3.56      7.51 o 
   1  10  15       25.05       37.55      7.26 o 
   2  10  15       59.08       74.51     12.27 o 
   3  10  15      423.42      480.56     21.87 o 
   4  10  15        3.25        8.03      8.27 o 
   5  10  15       13.63       18.94      7.75 o 
  -7  11  15      114.66      114.99     25.30 o 
  -6  11  15      292.69      401.38     27.16 o 
  -5  11  15       91.07       90.39     12.72 o 
  -4  11  15      208.37      223.56     11.59 o 
  -3  11  15      709.00      750.61     23.42 o 
  -2  11  15       14.19       16.09      8.09 o 
  -1  11  15        2.80        7.73      6.68 o 
   0  11  15        3.69        6.06      6.52 o 
   1  11  15       11.39        7.98      6.72 o 
   2  11  15       24.88       38.67      9.88 o 
   3  11  15        9.67        9.22      7.82 o 
   4  11  15       24.27        9.84      6.35 o 
   5  11  15        3.44        2.50      7.96 o 
  -6  12  15       28.49       10.63      9.78 o 
  -5  12  15       10.10       26.04     12.74 o 
  -4  12  15       19.97       27.19     13.58 o 
  -3  12  15       27.52       37.48     11.28 o 
  -2  12  15        3.55        5.41      6.64 o 
  -1  12  15        6.02        9.19      5.11 o 
   0  12  15        5.33       14.49      8.95 o 
   1  12  15       33.73       22.85      7.02 o 
   2  12  15        0.54        1.37      5.50 o 
   3  12  15       73.33       38.70     12.90 o 
   4  12  15       38.27       35.72      6.66 o 
  -6  13  15       17.25        2.21      9.08 o 
  -5  13  15        1.90        7.35      9.32 o 
  -4  13  15        6.77        1.43      8.73 o 
  -3  13  15      117.47      155.92     21.52 o 
  -2  13  15       50.39       51.10      7.74 o 
  -1  13  15       23.32       27.31      6.10 o 
   0  13  15        2.14        1.89      6.42 o 
   1  13  15       90.51       95.57     16.82 o 
   2  13  15       21.94        7.54      5.68 o 
   3  13  15        0.03       13.73      6.83 o 
   4  13  15        7.67       15.58      8.27 o 
  -5  14  15       10.46       37.47     23.43 o 
  -4  14  15       42.60       45.54     17.13 o 
  -3  14  15       67.77       83.41     16.37 o 
  -2  14  15      296.41      354.88     39.11 o 
  -1  14  15        1.73        8.74      7.76 o 
   0  14  15       92.20      122.94     16.65 o 
   1  14  15      184.57      205.83     12.75 o 
   2  14  15        4.25        8.13      6.07 o 
   3  14  15        0.05       58.87      7.74 o 
  -4  15  15       12.75       69.03     15.09 o 
  -3  15  15       57.73       57.42     19.10 o 
  -2  15  15       50.04       76.71     20.47 o 
  -1  15  15      207.56      197.61     12.92 o 
   0  15  15      148.64      122.75     15.51 o 
   1  15  15       23.21       29.57     10.65 o 
   2  15  15       11.53       19.84      7.25 o 
  -2  16  15      196.72      157.89     25.33 o 
  -1  16  15      132.12      132.82     14.75 o 
   0  16  15       17.78       26.07     11.77 o 
  -7   0  16       16.76       13.85      9.52 o 
  -6   0  16       28.08       17.78     17.32 o 
  -5   0  16        6.58       11.55     18.96 o 
  -4   0  16       27.32       37.86     35.57 o 
  -3   0  16       15.40       28.15      9.71 o 
  -2   0  16      131.09      135.39     11.40 o 
  -1   0  16        0.88        3.36      5.48 o 
   0   0  16      315.79      326.97     19.23 o 
   1   0  16       24.16        1.38     11.55 o 
   2   0  16        8.26       11.22     13.45 o 
   3   0  16       57.59       12.75      8.00 o 
   4   0  16      140.48      150.47     34.98 o 
   5   0  16      197.76      299.04     39.70 o 
   6   0  16       69.82       35.50     11.16 o 
  -7   1  16      122.64      224.27     33.98 o 
  -6   1  16       40.98       69.38     20.18 o 
  -5   1  16      179.25      102.23      8.75 o 
  -4   1  16      273.24      309.21     17.18 o 
  -3   1  16        0.30        0.59     12.27 o 
  -2   1  16       25.86       26.36      8.47 o 
  -1   1  16      111.07      114.36     11.99 o 
   0   1  16       47.39       69.87     20.10 o 
   1   1  16       24.93        7.33      6.68 o 
   2   1  16        3.64        9.38      6.75 o 
   3   1  16        5.81        6.80     14.22 o 
   4   1  16       28.59       23.64     15.17 o 
   5   1  16        0.47        1.02     11.12 o 
   6   1  16        3.21       39.02     11.28 o 
  -7   2  16      103.83      128.81     24.41 o 
  -6   2  16       50.57       65.95     26.08 o 
  -5   2  16       24.38       39.40     17.85 o 
  -4   2  16       24.67       19.35     20.88 o 
  -3   2  16      321.36      330.71     24.15 o 
  -2   2  16       16.39       20.90      4.94 o 
  -1   2  16        0.15        4.64      4.93 o 
   0   2  16       32.17       21.76      8.53 o 
   1   2  16       90.62      106.04     23.95 o 
   2   2  16       33.32       32.53     19.93 o 
   3   2  16       35.66       37.02     18.44 o 
   4   2  16       37.30       43.01     16.93 o 
   5   2  16       14.67        4.86     12.07 o 
   6   2  16       31.91       84.76     20.99 o 
  -7   3  16      288.29      235.57     18.80 o 
  -6   3  16        0.26       17.55      7.44 o 
  -5   3  16       87.97      126.81     27.24 o 
  -4   3  16       20.06       32.83     15.54 o 
  -3   3  16       18.90       11.67     12.64 o 
  -2   3  16      324.92      393.01     15.08 o 
  -1   3  16       11.03        8.91      7.10 o 
   0   3  16       78.82       63.48     11.58 o 
   1   3  16       84.22      116.86     18.93 o 
   2   3  16       45.25       43.95      5.25 o 
   3   3  16      154.34      158.03     11.13 o 
   4   3  16        2.44        6.99      8.30 o 
   5   3  16       13.52       15.98     15.82 o 
  -7   4  16      102.08      103.63     19.59 o 
  -6   4  16       20.84       33.20     20.41 o 
  -5   4  16        3.12        1.12      7.03 o 
  -4   4  16        2.73       11.20      7.56 o 
  -3   4  16        0.80       12.18      8.04 o 
  -2   4  16       14.98       16.22      4.32 o 
  -1   4  16       65.79       89.88      8.78 o 
   0   4  16        1.29        3.29      4.45 o 
   1   4  16       16.57       14.43      7.30 o 
   2   4  16       11.94       11.10     10.07 o 
   3   4  16       10.35        5.24      5.57 o 
   4   4  16        8.13        8.46      8.27 o 
   5   4  16        4.04        1.63      8.78 o 
  -7   5  16       18.57        0.75     13.59 o 
  -6   5  16       17.76       12.69      7.96 o 
  -5   5  16       81.38      118.11     13.75 o 
  -4   5  16       30.55       24.89     11.14 o 
  -3   5  16       17.74        7.70      5.01 o 
  -2   5  16       68.14       73.35     13.86 o 
  -1   5  16       96.82      101.49     12.48 o 
   0   5  16      333.73      360.69     14.11 o 
   1   5  16       15.53       15.37      5.43 o 
   2   5  16        3.26        4.01      6.56 o 
   3   5  16       16.01       17.57     12.32 o 
   4   5  16       95.47      109.82     23.07 o 
   5   5  16       16.73       17.17      8.84 o 
  -7   6  16       20.41       23.56     15.16 o 
  -6   6  16       23.96       63.86     19.87 o 
  -5   6  16       57.15       46.43      7.56 o 
  -4   6  16        2.78        4.65      8.09 o 
  -3   6  16       53.07       52.80      5.26 o 
  -2   6  16      115.94      120.13     12.32 o 
  -1   6  16      426.02      464.29     15.72 o 
   0   6  16      172.28      202.46     12.86 o 
   1   6  16        0.53       12.34      6.50 o 
   2   6  16       24.63       29.39      5.24 o 
   3   6  16       12.71        5.92      6.84 o 
   4   6  16       67.74      115.39     21.12 o 
   5   6  16      221.43      287.21     29.42 o 
  -7   7  16       95.40      221.01     26.55 o 
  -6   7  16       40.44       34.66      8.96 o 
  -5   7  16        1.42        3.46      7.34 o 
  -4   7  16        0.35        3.30      7.72 o 
  -3   7  16       13.02       17.84      6.54 o 
  -2   7  16      264.14      308.37     14.73 o 
  -1   7  16      511.73      583.03     18.21 o 
   0   7  16       30.81       28.95      9.78 o 
   1   7  16        6.17        6.73      4.78 o 
   2   7  16       18.82        9.23      8.34 o 
   3   7  16       36.32       36.39     11.79 o 
   4   7  16        0.52        0.47      5.78 o 
   5   7  16        5.32       40.47     21.06 o 
  -7   8  16       44.87       63.13     16.41 o 
  -6   8  16      102.18       82.92     19.25 o 
  -5   8  16       98.93      129.75     16.39 o 
  -4   8  16       89.52      110.39     10.21 o 
  -3   8  16       75.64       66.58     16.59 o 
  -2   8  16      250.86      259.21     18.15 o 
  -1   8  16      200.09      203.31     13.99 o 
   0   8  16       20.17       10.33      5.04 o 
   1   8  16       44.57       47.99     11.95 o 
   2   8  16        4.15        1.55      5.28 o 
   3   8  16       37.21       56.64     11.08 o 
   4   8  16       14.80        2.48      6.59 o 
  -6   9  16       12.77       27.48     11.67 o 
  -5   9  16       86.08      125.78     18.98 o 
  -4   9  16        8.76        4.89      6.15 o 
  -3   9  16      150.34      152.07     18.05 o 
  -2   9  16       45.05       55.04     11.65 o 
  -1   9  16      103.92      101.72     11.04 o 
   0   9  16       29.49       31.18     10.16 o 
   1   9  16       18.86       17.07      4.72 o 
   2   9  16      124.47       89.65     11.62 o 
   3   9  16       85.08       63.64      8.85 o 
   4   9  16       14.34        8.97      6.63 o 
  -6  10  16       10.32        0.53      9.32 o 
  -5  10  16        0.53       22.67     10.90 o 
  -4  10  16      763.22      845.71     35.60 o 
  -3  10  16      144.40      239.10     20.94 o 
  -2  10  16      156.46      139.15     15.17 o 
  -1  10  16       59.15       76.02      8.54 o 
   0  10  16        9.81        4.68      5.48 o 
   1  10  16      141.44      164.80     16.85 o 
   2  10  16       49.32       53.06     10.31 o 
   3  10  16      408.08      455.12     21.30 o 
  -5  11  16       70.34       39.50      9.22 o 
  -4  11  16      410.60      403.63     49.61 o 
  -3  11  16      124.63      139.73     14.24 o 
  -2  11  16        2.67        8.90      7.44 o 
  -1  11  16       33.20       22.49      4.92 o 
   0  11  16       17.40       38.06      9.11 o 
   1  11  16        0.02        2.51      5.89 o 
   2  11  16        8.86        8.77      5.90 o 
   3  11  16       20.53       28.22      7.50 o 
  -4  12  16      615.02      627.48     43.57 o 
  -3  12  16      159.38      165.27     25.72 o 
  -2  12  16      345.48      394.50     29.96 o 
  -1  12  16       40.67       40.15      9.26 o 
   0  12  16       40.22       30.49      8.57 o 
   1  12  16      222.15      361.28     18.66 o 
   2  12  16      124.78      123.73     12.33 o 
  -3  13  16        0.91        4.13     10.63 o 
  -2  13  16        4.16       21.98     15.88 o 
  -1  13  16       31.05       10.11      6.40 o 
   0  13  16        4.55       12.44      6.49 o 
   1  13  16        0.17        8.11      6.32 o 
  -1  14  16       51.48       48.10     13.20 o 
  -6   1  17        6.63        9.48      7.67 o 
  -5   1  17       27.37       39.66     12.89 o 
  -4   1  17      279.20      284.35     42.56 o 
  -3   1  17       14.60       34.44      7.89 o 
  -2   1  17      173.69      146.33     15.08 o 
  -1   1  17       68.70       96.98     10.17 o 
   0   1  17        4.19        0.72      8.73 o 
   1   1  17      253.33      279.94     29.14 o 
   2   1  17        3.52        2.56     10.63 o 
   3   1  17       69.43      124.68     21.33 o 
   4   1  17        0.81        0.33      7.17 o 
  -6   2  17       11.45        8.71      7.25 o 
  -5   2  17      167.01      171.31     22.16 o 
  -4   2  17      103.87      101.99     11.74 o 
  -3   2  17      121.36      136.82     15.63 o 
  -2   2  17      162.99      158.51     15.76 o 
  -1   2  17        7.68       13.43      7.96 o 
   0   2  17       30.80       29.60     15.88 o 
   1   2  17       15.19        5.05     12.27 o 
   2   2  17      169.89      156.05     20.87 o 
   3   2  17        1.11        5.19      8.47 o 
   4   2  17        0.07        0.66      9.52 o 
  -6   3  17        0.11       12.53     13.45 o 
  -5   3  17      170.68      203.29     25.68 o 
  -4   3  17       72.12       52.44     12.03 o 
  -3   3  17        2.79        1.14      8.54 o 
  -2   3  17      139.64      151.82     16.85 o 
  -1   3  17        2.82       29.06      9.14 o 
   0   3  17       70.37       69.43      8.37 o 
   1   3  17      570.04      666.59     44.49 o 
   2   3  17        1.34        2.69     10.57 o 
   3   3  17       27.83       19.67     13.39 o 
   4   3  17        2.43        4.72     12.73 o 
  -6   4  17        2.99       10.37     13.39 o 
  -5   4  17        1.05        3.54      7.65 o 
  -4   4  17        4.87        6.24      5.80 o 
  -3   4  17       20.13       18.83      9.76 o 
  -2   4  17       11.32        4.72      7.07 o 
  -1   4  17      153.79      178.93     19.60 o 
   0   4  17       88.72      132.79     33.99 o 
   1   4  17       57.71       35.17     10.37 o 
   2   4  17      119.46      151.26     28.15 o 
   3   4  17       31.26       26.49      8.98 o 
   4   4  17        0.01        2.31      6.75 o 
  -6   5  17      126.79      140.56     29.20 o 
  -5   5  17      173.40      140.46     16.33 o 
  -4   5  17       23.22       27.65     25.23 o 
  -3   5  17       58.06       81.55     23.22 o 
  -2   5  17        2.30        3.24      7.54 o 
  -1   5  17      105.07      135.37     17.89 o 
   0   5  17        5.16       13.22      8.83 o 
   1   5  17      230.56      230.20     22.83 o 
   2   5  17       13.38       16.25      9.70 o 
   3   5  17       35.06       36.24      7.24 o 
  -5   6  17        4.63        1.31     11.94 o 
  -4   6  17        4.41        1.26      8.95 o 
  -3   6  17       33.88       27.93      6.78 o 
  -2   6  17        0.30        0.74      6.04 o 
  -1   6  17       60.34       69.68      5.94 o 
   0   6  17      138.32      166.76     12.68 o 
   1   6  17       34.92       33.13     14.19 o 
   2   6  17        8.96       15.38      6.82 o 
   3   6  17       33.40       29.36      6.63 o 
  -5   7  17        0.23        3.41     13.98 o 
  -4   7  17       88.89      115.94     16.16 o 
  -3   7  17       26.00       66.43      8.55 o 
  -2   7  17      148.64      209.75     12.93 o 
  -1   7  17      465.50      551.17     20.33 o 
   0   7  17       10.68        8.32      8.34 o 
   1   7  17        0.82        2.84      6.63 o 
   2   7  17        9.15       13.57      5.67 o 
   3   7  17       86.11       84.22     12.09 o 
  -5   8  17        2.30       10.69     10.34 o 
  -4   8  17      222.86      309.21     35.17 o 
  -3   8  17       41.30       38.77     15.24 o 
  -2   8  17      126.52      144.32     12.80 o 
  -1   8  17       70.45       68.58      9.05 o 
   0   8  17      245.36      249.94     19.32 o 
   1   8  17       61.99       52.46     18.74 o 
   2   8  17        7.39        6.56      6.54 o 
  -4   9  17      201.98      175.28     23.03 o 
  -3   9  17       14.66        8.44      8.56 o 
  -2   9  17      160.98      202.28     20.83 o 
  -1   9  17       22.71       27.86     10.25 o 
   0   9  17      309.71      368.00     19.94 o 
   1   9  17       26.76       51.58     12.77 o 
   2   9  17        1.59        3.36      7.63 o 
  -3  10  17      467.23      545.84     45.02 o 
  -2  10  17       48.76       32.94      8.20 o 
  -1  10  17        5.25        3.02      5.32 o 
   0  10  17      114.46      127.30     16.28 o 
   1  10  17        1.46       13.61      8.48 o 
  -1  11  17       41.55       42.80     16.35 o 
  -4   0  18        3.37        0.59     10.57 o 
  -3   0  18      422.64      464.67     62.80 o 
  -2   0  18        2.98      102.13     12.01 o 
  -4   1  18        1.49       15.39     22.17 o 
  -3   1  18        9.53       21.80      9.36 o 
  -2   1  18       46.56       40.36     13.45 o 
  -4   2  18       19.78       27.82     12.61 o 
  -3   2  18      135.26      112.64     28.64 o 
  -2   2  18       74.39       70.39     34.65 o 
  -1   2  18       10.12       53.61     27.95 o 
   0   2  18        0.29       10.96     18.64 o 
   1   2  18        3.37        0.39     10.24 o 
   2   2  18       47.21       76.25     21.79 o 
  -4   3  18       27.50      153.49     40.03 o 
  -3   3  18      192.09      311.84     39.37 o 
  -2   3  18        0.32        2.81     12.54 o 
  -1   3  18       27.08       18.25      8.32 o 
   0   3  18        0.04        1.44     11.55 o 
   1   3  18      109.95      212.75     33.34 o 
  -3   4  18        4.63        3.64     16.56 o 
  -2   4  18      155.73      215.74     25.59 o 
  -1   4  18       92.03       95.21     20.03 o 
   0   4  18      118.94       70.22     12.40 o 
   1   4  18      425.73      408.23     36.03 o 
  -3   5  18       81.13       61.42     13.91 o 
  -2   5  18      560.25      706.60     41.65 o 
  -1   5  18        8.49       48.75     15.99 o 
   0   5  18      382.21      427.92     34.19 o 
   1   5  18        9.97        0.98     15.16 o 
  -2   6  18      105.60       56.56      9.84 o 
  -1   6  18       23.88        6.47      9.63 o 
   0   6  18       39.64       33.66     12.83 o 
                                                 
